# Supplementary material for: Genetic dissection of root traits in barley identifies major QTLs and domestication signature
Source: Plant Cell Rep. 2026 May 23;45(6):174. doi: 10.1007/s00299-026-03852-3 (PMC13198497; doi:10.1007/s00299-026-03852-3)
Supplement: Supplementary file 5 — Supplementary file5 (XLSX 48246 KB) [file 299_2026_3852_MOESM5_ESM.xlsx]

## Sheet: S1
Table S1. Seminal root traits collected in this study
Acronym	Trait	Unit	Description
ARL	Average root length	cm	ARL was calculated as RTL/SRN.
LRD	Lateral root density	score	Score from 1 to 4 (1 = < 4 lateral roots each seminal root (SR), 2 = from 4 to 8 lateral roots each SR, 3 = from 8 to 12 lateral roots each SR, 4 = > 12 lateral roots each SR). For scoring, only the portion of axial roots between 3 and 15 cm from the seed was considered.
LRL	Lateral root length	score	Score from 0 to 2 (0 = no lateral roots, 1 = with lateral roots up to 6mm; 2 = with lateral roots > 6 mm) was applied. For scoring, only the portion of axial roots between 3 and 15 cm from the seed was considered.
RDW	Root dry weight	mg	The whole root system was collected at 14 days after germination, left five days in oven at 68° C, and weighed.
RGA	Root growth angle	degrees	Collected on root digital images at 14 days after germination, using ImageJ, measuring the angle formed by the intersections of the most external seminal roots with previously pencil line drawn three cm below the seed, and the seed.
RTL	Total root length	cm	Collected using Gimp, by hand-tracing with the software pencil (set on 1 pixel-size) the seminal root system and counting the total number of traced pixels, followed by appropriate pixel-mm scaling.
SRN	Number of seminal roots	number	Counted based on visual observation at 14 days after germination.

## Sheet: S2
Table S2. List of barley accessions, with release status, row type and root traits mean values obtained in this study
ID_Genotype	Release status	Country	Region	Row type	TKW	ARL	LRD	LRL	RDW	RGA	RTL	SRN	GWAS
WB-001	cultivar	Ukraine	Eastern Europe	6	43	25.6299	2.36004	0.853261	16.2362	40.6195	144.532	5.72738	yes
WB-002	cultivar	Germany	Western Europe	2	51	25.772	2.86413	1.41767	15.9331	40.1284	140.939	5.41739	yes
WB-003	cultivar	United Kingdom	Western Europe	2	58	27.3155	2.71557	1.6	19.4374	71.1001	176.948	6.4143	yes
WB-004	cultivar	United Kingdom	Western Europe	2	60	26.367	2.27578	0.998069	25.2916	74.3781	181.152	6.72796	yes
WB-005	cultivar	United Kingdom	Western Europe	2	70	27.8458	2.43894	1.10779	24.9865	54.7085	182.763	6.6731	yes
WB-006	cultivar	United Kingdom	Western Europe	2	66	27.1499	3.35411	1.55224	23.546	62.4395	181.191	6.67667	yes
WB-007	cultivar	United Kingdom	Western Europe	2	61	28.2661	2.89876	1.33001	21.8145	58.0237	188.107	6.56242	yes
WB-008	cultivar	Germany	Western Europe	2	51	27.1109	3.40121	1.6	21.0759	70.0814	171.099	6.40787	yes
WB-010	cultivar	United Kingdom	Western Europe	6	59	24.8955	3.41727	1.70661	23.7382	63.245	150.856	6.15602	yes
WB-011	cultivar	United Kingdom	Western Europe	6	49	23.5046	1.81044	0.889039	18.4138	54.4468	123.934	5.2375	yes
WB-012	cultivar	Germany	Western Europe	6	59	26.5178	2.60564	1.3	24.3367	64.3983	163.8	6.40934	yes
WB-013	cultivar	Germany	Western Europe	6	63	29.5714	3.01886	1.66682	22.4488	51.072	162.077	5.45668	yes
WB-014	cultivar	Germany	Western Europe	6	61	26.7009	3.4776	1.77913	20.5601	38.8871	144.502	5.45741	yes
WB-015	cultivar	Germany	Western Europe	6	56	26.886	2.8608	1.85481	18.4504	27.7939	152.354	5.58508	yes
WB-016	cultivar	Germany	Western Europe	2	47	26.6837	3.16834	1.22804	18.2451	75.8455	177.051	6.67094	yes
WB-017	cultivar	Germany	Western Europe	2	57	25.061	3.34505	1.22804	18.8681	79.3746	163.557	6.56023	yes
WB-018	cultivar	Germany	Western Europe	2	54	25.2584	3.70499	1.44113	18.5425	82.7523	160.343	6.34036	yes
WB-019	cultivar	Germany	Western Europe	2	62	26.293	3.47113	1.29358	23.4877	65.6854	173.591	6.57991	yes
WB-020	cultivar	Italy	South Europe	6	46	23.6583	1.73109	0.556907	17.8685	71.366	142.553	6.00467	yes
WB-022	cultivar	Germany	Western Europe	6	47	26.9024	1.88316	0.877044	19.6032	50.5316	159.425	5.88031	yes
WB-023	cultivar	Germany	Western Europe	6	49	25.0155	2.86226	1.57483	22.9485	50.2071	155.301	6.29274	no
WB-024	cultivar	France	Western Europe	6	44	23.8718	1.49926	0.5	19.5247	62.2365	151.459	6.30481	yes
WB-025	cultivar	France	Western Europe	6	49	26.9198	3.05768	1.85548	15.6126	56.5745	153.807	5.70994	yes
WB-026	cultivar	Italy	South Europe	6	50	25.3837	2.21364	0.9	19.3759	84.0819	142.572	5.7014	yes
WB-027	cultivar	France	Western Europe	6	48	23.9481	2.93894	1.55691	16.8194	48.4797	143.343	6.00274	yes
WB-028	cultivar	Italy	South Europe	2	60	25.8184	3.01557	1.6	18.5182	63.3399	183.125	7.1143	yes
WB-029	cultivar	France	Western Europe	2	52	27.0305	3.00081	0.996435	20.5784	85.2142	185.534	7.00049	yes
WB-030	cultivar	Germany	Western Europe	2	55	23.3352	3.89946	1.86209	15.2596	47.4844	140.861	6.00516	yes
WB-031	cultivar	Turkey	Middle East	2	59	29.7592	2.68275	1.5	17.4489	38.4132	144.845	4.8998	yes
WB-032	cultivar	Germany	Western Europe	6	48	27.0342	2.88204	0.77913	18.8349	43.6404	146.571	5.44655	yes
WB-033	wild	Iran	Middle East	2	38	29.2317	2.42214	1.1	19.2265	52.9616	119.471	4.39793	yes
WB-034	wild	Turkey	Middle East	2	32	27.9278	1.79518	0.8	9.99883	54.1002	110.774	3.89332	yes
WB-035	wild	Israel	Middle East	2	40	28.7211	1.36319	0.371435	10.3857	45.4843	101.74	3.62867	yes
WB-036	wild	Israel	Middle East	2	42	32.139	1.34281	0.329334	19.269	41.9363	128.557	3.88857	yes
WB-037	cultivar	France	Western Europe	2	60	30.5716	2.548	1.45026	24.3116	55.6083	174.628	5.89109	yes
WB-038	cultivar	Germany	Western Europe	2	67	28.2899	3.0104	1.89024	25.9713	62.104	184.802	6.65873	no
WB-041	landrace	Nepal	South Asia	6	43	27.7693	2.88755	1.33469	18.2759	74.0761	157.688	5.77923	yes
WB-042	landrace	Japan	East Asia	6	39	25.4586	1.78908	0.9	15.195	52.1606	129.841	5.09911	yes
WB-043	cultivar	USA	North America	6	56	27.0433	1.98396	1.12781	15.8031	71.183	151.579	5.50669	yes
WB-044	cultivar	USA	North America	2	52	24.0668	2.97419	1.4	15.8955	58.4407	176.119	7.20523	yes
WB-045	landrace	Greece	South Europe	6	63	28.6608	2.11401	1.00495	24.3043	45.0165	167.062	5.86286	yes
WB-046	landrace	Greece	South Europe	6	55	24.2886	1.99131	1.2	16.3682	77.0161	137.471	5.89992	yes
WB-047	landrace	Albania	South Europe	6	63	27.8698	1.98908	0.8	19.815	40.1332	166.266	5.89911	yes
WB-048	cultivar	USA	North America	6	42	30.9969	2.72117	1	16.6478	46.2627	165.389	5.40609	yes
WB-049	landrace	China	East Asia	6	37	29.011	3.32421	0.885569	15.5689	47.9652	161.474	5.45112	yes
WB-050	landrace	Greece	South Europe	6	44	24.0153	3.32214	2	14.7679	59.9926	143.608	5.99793	yes
WB-051	landrace	Greece	South Europe	6	62	26.69	2.64736	1.75281	17.6867	30.0175	131.649	4.88675	yes
WB-053	cultivar	New Zealand	Oceania	6	65	31.1937	2.18461	1.6	19.8629	56.4728	160.31	5.30177	yes
WB-054	landrace	Ethiopia	Sub-Saharan Africa	2	53	26.8387	2.47503	1.32563	14.5686	67.476	161.533	6.01258	yes
WB-056	landrace	Ethiopia	Sub-Saharan Africa	6	62	27.3702	2.00239	0.996789	20.065	37.2006	175.425	6.56699	yes
WB-058	cultivar	China	East Asia	6	36	23.0964	2.46087	1.43839	12.6951	40.7181	128.923	5.57345	yes
WB-059	cultivar	USA	North America	6	36	31.7808	3.57123	1.10779	14.8751	62.2347	172.269	5.44588	yes
WB-060	landrace	India	South Asia	6	33	28.0321	3.24679	1.63171	12.967	62.8606	140.53	4.99519	yes
WB-061	landrace	India	South Asia	6	46	26.6822	1.89078	1	18.5138	50.0661	148.309	5.59405	yes
WB-062	cultivar	Israel	Middle East	2	62	26.5855	1.85639	0.627044	16.1943	49.7519	171.021	6.36241	yes
WB-063	cultivar	Eritrea	Sub-Saharan Africa	2	56	26.3447	1.89677	0.8	20.2877	81.1134	188.252	7.09332	yes
WB-065	landrace	Morocco	North Africa	6	55	24.3178	3.47769	1.62279	17.261	42.1601	129.11	5.12396	yes
WB-066	landrace	Morocco	North Africa	6	66	28.313	2.85756	1.33348	22.6598	53.1763	156.909	5.55153	yes
WB-067	landrace	Morocco	North Africa	6	54	23.0386	2.89886	1.33915	18.6922	53.154	143.757	6.21955	yes
WB-068	landrace	Algeria	North Africa		55	23.4737	2.26803	0.9	19.3279	51.8823	146.478	6.29437	no
WB-069	landrace	Morocco	North Africa	2	54	25.7708	1.44787	0.440445	12.4407	77.3331	150.241	5.76744	yes
WB-070	landrace	Tunisia	North Africa	6	62	25.2449	1.57448	0.9	21.0774	66.0824	150.182	5.99353	yes
WB-071	landrace	Tunisia	North Africa	6	44	25.1919	1.57643	0.8	18.7186	55.8929	150.612	5.99658	yes
WB-072	landrace	Tunisia	North Africa	6	63	28.9582	3.44061	1.78359	18.117	55.7535	152.21	5.43893	no
WB-073	landrace	Ethiopia	Sub-Saharan Africa	6	61	23.4321	3.68448	1.70594	19.7282	63.5387	157.315	6.72047	no
WB-075	landrace	Ethiopia	Sub-Saharan Africa	6	52	26.6752	1.10728	0.116928	17.3059	22.8213	155.372	5.77227	no
WB-076	landrace	Ethiopia	Sub-Saharan Africa	6	36	24.6912	3.67448	1.4	14.6574	58.6874	144.107	5.79353	no
WB-079	landrace	Ethiopia	Sub-Saharan Africa	6	57	26.6959	2.91639	1.2	14.3369	67.5393	147.174	5.4942	no
WB-081	landrace	Ethiopia	Sub-Saharan Africa	2	51	24.0184	2.84923	1.37781	16.4959	65.6665	159.189	6.49536	no
WB-082	landrace	Ethiopia	Sub-Saharan Africa	6	52	25.5698	2.60764	1.00807	13.5221	66.5783	145.738	5.61852	no
WB-083	landrace	Ethiopia	Sub-Saharan Africa	6	44	26.5634	2.98886	1.5	19.8885	79.3251	161.582	6.19011	no
WB-084	landrace	Ethiopia	Sub-Saharan Africa	6	45	22.5084	3.41855	1.43265	15.818	77.2972	130.363	5.83883	no
WB-085	landrace	Egypt	North Africa	2	65	27.6035	1.88886	1	21.3985	82.8083	197.166	7.49011	no
WB-086	landrace	Ethiopia	Sub-Saharan Africa	2	44	22.9124	3.01159	1.29066	16.983	93.3149	142.392	5.98588	no
WB-087	landrace	Ethiopia	Sub-Saharan Africa	2	54	25.9119	2.24166	0.783595	16.2315	65.3981	145.69	5.66379	no
WB-088	landrace	Ethiopia	Sub-Saharan Africa	2	47	23.7851	2.9811	1.71769	11.8712	60.7723	142.815	5.99671	yes
WB-089	landrace	Libya	North Africa	2	62	22.1775	1.72734	0.741766	14.1492	50.1663	121.998	5.49587	yes
WB-090	landrace	Libya	North Africa	2	53	25.6596	2.99782	1.12143	14.6551	27.8211	141.078	5.50421	yes
WB-091	landrace	Libya	North Africa	2	53	27.8403	1.85967	0.9	17.9801	53.3047	181.513	6.69409	yes
WB-092	landrace	Syria	Middle East	2	57	31.0005	3.02028	1.2	19.5825	58.7711	171.592	5.49596	no
WB-093	landrace	Ethiopia	Sub-Saharan Africa	2	58	26.9925	2.24062	0.9	24.6316	61.7665	170.412	6.09269	no
WB-094	landrace	Morocco	North Africa	6	65	29.4496	2.50767	1.28183	21.5712	63.5517	167.321	5.7127	yes
WB-095	landrace	Morocco	North Africa	6	62	28.8498	3.2966	1.33001	18.3143	70.2027	161.411	5.66325	yes
WB-096	landrace	Morocco	North Africa	6	65	28.1881	3.1284	1.77378	22.4164	51.6027	160.799	5.99949	yes
WB-097	landrace	Morocco	North Africa	6	56	29.4673	2.71876	1.00498	19.5312	57.1643	175.08	5.99047	yes
WB-098	landrace	Morocco	North Africa	6	65	27.0775	2.8587	1.3	16.6914	43.8718	157.687	5.80225	yes
WB-101	cultivar	USA	North America	6	46	26.293	3.16184	1.00582	16.4067	68.9198	155.425	5.88103	yes
WB-102	cultivar	Germany	Western Europe	2	53	24.0352	3.83036	1.99668	19.2818	73.384	138.455	5.77338	yes
WB-103	cultivar	Germany	Western Europe	2	50	23.0955	3.64345	1.70594	15.4228	55.4548	134.18	5.72771	yes
WB-104	cultivar	Austria	Western Europe	2	54	27.8543	3.14978	1.6	21.9649	78.5557	188.482	6.79845	yes
WB-105	cultivar	Germany	Western Europe	2	53	25.6355	3.14126	1.5	19.1838	75.1502	152.479	6.19863	yes
WB-106	cultivar	Germany	Western Europe	2	52	25.5515	3.6244	1.33915	18.4762	49.4285	153.305	6.00269	yes
WB-108	landrace	Syria	Middle East	2	52	32.4288	2.02997	0.885569	15.0828	50.3298	147.42	4.55479	yes
WB-109	landrace	Syria	Middle East	2	57	31.1776	2.20306	1.45026	18.6053	68.7181	171.645	5.44611	yes
WB-110	landrace	Afghanistan	Middle East	2	51	27.5715	3.24236	1.0008	16.6937	58.3128	172.978	6.34064	no
WB-111	landrace	Iraq	Middle East	2	62	25.2895	2.36024	1.2	16.0008	61.0313	168.746	6.49357	yes
WB-112	landrace	Libya	North Africa	6	39	26.4286	1.82393	0.666817	12.6591	58.9597	154.28	5.66501	no
WB-113	landrace	Morocco	North Africa	6	60	28.2484	3.26701	1.55156	17.5807	44.1858	159.188	5.78085	yes
WB-114	landrace	Morocco	North Africa	6	63	26.6369	1.34978	0.6	18.3349	71.2477	166.933	6.39845	yes
WB-115	landrace	Morocco	North Africa	6	62	27.3665	3.03648	1	18.367	52.2092	160.947	5.80462	yes
WB-116	landrace	Morocco	North Africa	6	64	30.2926	3.01172	1.4	20.7591	37.9487	177.921	5.80139	no
WB-117	landrace	Oman	Middle East	6	61	28.6701	3.33198	1.18637	22.2168	48.4698	177.065	6.16982	yes
WB-119	landrace	Syria	Middle East	2	51	33.2145	2.093	1.01515	16.9734	46.1003	170.811	5.14571	yes
WB-123	landrace	Tajikistan	Central Asia	6	48	24.7355	2.18354	0.894706	20.7963	76.4538	144.251	5.77225	yes
WB-124	cultivar	China	East Asia	6	54	28.4694	3.36081	1.2	20.0215	59.964	147.603	5.39304	yes
WB-126	breeding/research material	China	East Asia	2	53	20.408	3.29738	1.74702	11.341	16.3862	111.95	5.65844	yes
WB-127	breeding/research material	China	East Asia	2	51	27.3623	3.47525	1.44459	19.0547	61.2164	179.218	6.55892	yes
WB-128	cultivar	China	East Asia	6	43	21.1879	3.81498	1.22804	14.7183	84.2762	131.502	6.21225	yes
WB-129	cultivar	China	East Asia	6	47	27.7999	2.12054	0.7	18.372	47.3617	169.445	6.19097	yes
WB-130	cultivar	China	East Asia	6	43	27.5068	2.76081	1.4	17.8267	80.698	180.57	6.59304	yes
WB-131	cultivar	China	East Asia	6	39	22.6148	2.80391	0.870669	12.8336	54.0438	138.923	6.11998	yes
WB-132	cultivar	China	East Asia	6	42	18.5101	3.15827	1.49643	13.1422	61.3109	126.298	6.87407	yes
WB-133	cultivar	China	East Asia	6	38	24.4319	2.24012	1	13.6251	54.4711	140.288	5.79794	yes
WB-134	cultivar	India	South Asia	6	40	23.987	1.36759	0.218222	10.4163	34.226	120.107	5.22246	yes
WB-135	breeding/research material	India	South Asia	6	47	28.3501	1.89202	0.616766	14.744	61.1785	153.157	5.50157	yes
WB-136	breeding/research material	India	South Asia	6	52	24.9351	2.53056	0.826101	16.8625	55.3842	139.945	5.66594	no
WB-137	cultivar	India	South Asia	6	48	26.2898	2.15927	0.8	11.7121	46.3627	148.007	5.70173	yes
WB-138	cultivar	India	South Asia	6	57	34.1534	1.51998	0.496435	19.668	52.1711	188.866	5.49535	yes
WB-140	cultivar	India	South Asia	6	51	28.8218	2.22271	0.8	16.0772	54.6574	158.48	5.59741	yes
WB-141	cultivar	India	South Asia	6	58	28.933	2.22132	0.999062	16.6911	41.4712	149.98	5.20916	yes
WB-142	cultivar	India	South Asia	6	47	25.7866	2.89511	1.32933	16.6685	68.4731	160.703	6.32097	yes
WB-143	cultivar	India	South Asia	6	38	24.8539	3.6189	1.5	15.532	63.5801	158.015	6.39237	yes
WB-144	cultivar	India	South Asia	6	44	22.5023	3.1189	1.2	18.3241	71.4622	155.368	6.79237	yes
WB-145	cultivar	Japan	East Asia	6	39	29.831	2.4189	1.1	16.5532	40.9892	145.318	4.89237	yes
WB-146	cultivar	Japan	East Asia	6	38	27.6312	1.47434	0.440445	13.5623	118.765	156.144	5.76976	yes
WB-147	cultivar	Republic of Korea	East Asia	6	42	21.6108	3.48351	1.44113	18.1307	99.0226	117.927	5.33378	yes
WB-148	cultivar	Republic of Korea	East Asia	6	49	21.4099	3.6902	1.88489	18.01	95.8592	117.445	5.32509	yes
WB-149	cultivar	Republic of Korea	East Asia	2	53	26.2401	3.04667	1.56137	15.6484	74.9311	157.721	6.11728	yes
WB-150	cultivar	Republic of Korea	East Asia	6	46	30.8395	3.04116	1.21822	19.5614	60.5342	161.671	5.32713	yes
WB-153	landrace	Nepal	South Asia	6	50	25.4928	2.14512	0.566672	13.8452	56.0916	156.4	6.13037	yes
WB-154	landrace	Nepal	South Asia	6	45	25.4489	1.93284	0.496435	13.4262	56.4424	159.364	6.12693	yes
WB-156	landrace	Nepal	South Asia	6	48	29.9219	1.52846	0.496435	19.9013	44.2146	174.975	5.62617	yes
WB-157	landrace	Nepal	South Asia	6	50	27.094	2.87658	1.10711	20.2168	56.044	173.445	6.33283	yes
WB-158	landrace	Nepal	South Asia	6	41	23.4369	3.25545	0.996435	14.2518	50.2965	140.454	6.00109	yes
WB-159	cultivar	Canada	North America	2	48	28.4967	1.75342	0.662667	18.5316	60.7453	152.403	5.32661	yes
WB-160	cultivar	Mexico	North America	6	58	23.4981	2.19811	1.36677	20.6951	68.3435	130.626	5.61838	yes
WB-161	cultivar	Mexico	North America	2	57	23.6409	2.12552	0.747787	13.4133	59.8657	135.372	5.62819	yes
WB-163	cultivar	USA	North America	6	46	30.4682	2.57796	1.28183	17.4169	75.3378	170.884	5.57846	yes
WB-164	cultivar	Colombia	South America	6	56	24.1896	3.33165	1.99177	12.5563	74.2911	139.579	5.74582	yes
WB-165	cultivar	USA	North America	2	65	27.1526	2.0189	0.8	19.622	45.3472	198.971	7.09237	yes
WB-166	cultivar	Canada	North America	6	46	22.9027	3.60367	1.87143	18.9285	84.1881	144.052	6.24661	yes
WB-167	breeding/research material	Uruguay	South America	2	58	22.9383	3.9577	1.99177	15.8552	54.369	138.826	5.99618	yes
WB-168	cultivar	Mexico	North America	2	55	23.5584	3.31817	1.33933	19.7378	44.3553	141.928	5.82927	yes
WB-169	cultivar	USA	North America	6	47	23.6749	3.59928	1.5	16.6528	71.9209	136.546	6.1915	yes
WB-170	cultivar	Canada	North America	6	57	22.7959	3.73819	1.37704	16.2826	49.5458	151.109	6.73913	yes
WB-171	cultivar	Bolivia	South America	6	51	21.2836	2.62985	1.16566	15.6515	54.6924	138.252	6.50261	yes
WB-172					27	27.3467	2.39514	1.2	10.2348	35.2638	105.649	3.80342	yes
WB-174	cultivar	Canada	North America	2	56	21.3896	3.51547	1.67936	14.5607	56.7874	144.716	6.82722	yes
WB-175	cultivar	USA	North America	2	54	25.6456	2.64702	0.996	10.6104	59.8598	128.152	5.21191	yes
WB-176	cultivar	Peru	South America	6	61	23.0732	3.36275	0.983554	14.9219	59.4635	141.312	6.19165	no
WB-177	cultivar	Canada	North America	2	53	24.4649	3.50845	2	18.136	67.2431	152.885	6.39725	no
WB-178	landrace	Turkey	Middle East	2	57	26.5127	3.0189	1.3	20.352	78.4792	167.773	6.29237	no
WB-179	cultivar	USA	North America	6	51	24.7151	2.79137	1.1	19.2436	59.0214	133.593	5.28829	no
WB-180	cultivar	Germany/Netherlands	Western Europe	2	49	22.0729	3.27055	1.9	17.043	78.2214	162.854	7.49255	yes
WB-181	cultivar	Netherlands	Western Europe	2	52	25.5027	3.27863	1.5	19.0625	87.0193	173.638	6.79031	yes
WB-182	cultivar	France	Western Europe	2	56	21.572	2.67733	1.22804	12.7234	55.5074	142.214	6.6702	no
WB-183	cultivar	France	Western Europe	2	49	26.4644	3.77331	1.10779	17.3297	55.9573	155.572	5.89566	yes
WB-184	cultivar	Poland	Eastern Europe	2	49	22.7672	3.66328	1.22237	14.2419	57.4047	159.586	6.99869	yes
WB-185	cultivar	United Kingdom	Western Europe	2	49	22.3514	1.90111	0.763088	15.5221	53.4871	131.492	6.00321	yes
WB-186	cultivar	Netherlands	Western Europe	2	54	25.2808	3.64579	1.88904	21.3983	72.2855	154.999	6.10688	yes
WB-187	cultivar	Denmark	Northern Europe	2	45	22.9651	2.97829	1.59159	17.0661	50.1507	145.322	6.39229	yes
WB-188	cultivar	France	Western Europe	2	55	26.6445	3.59263	1.2	19.3231	43.1237	176.838	6.70525	yes
WB-189	cultivar	United Kingdom	Western Europe	2	54	25.5246	2.79263	1.4	18.8631	66.6696	156.588	6.40525	yes
WB-190	cultivar	Czech Republic	Western Europe	2	48	25.317	3.99616	1.56137	19.7863	56.7393	151.707	6.00278	no
WB-191	cultivar	France	Western Europe	6	57	25.3323	3.43503	0.996681	23.5664	74.4029	161.128	6.33982	yes
WB-192	cultivar	United Kingdom	Western Europe	2	52	25.6745	3.10952	1.3	20.1393	80.3517	172.335	6.60001	yes
WB-194	cultivar	United Kingdom	Western Europe	2	57	27.701	2.31718	0.996681	20.7241	46.4083	158.727	5.89199	yes
WB-195	cultivar	Germany	Western Europe	2	44	22.3044	3.59743	1.6	15.4883	80.4345	135.125	6.00422	yes
WB-196	cultivar	Poland	Eastern Europe	2	53	25.9445	3.50952	1.9	21.7693	99.4907	179.193	6.80001	yes
WB-197	cultivar	Germany	Western Europe	2	52	24.9615	3.88481	2.00015	18.7406	50.6004	172.17	7.12062	yes
WB-198	cultivar	Netherlands	Western Europe	2	57	26.6295	2.25892	0.756713	18.495	56.5189	160.271	6.12922	yes
WB-199	cultivar	Ireland	Western Europe	2	52	25.993	3.70565	1.1	21.0986	49.159	177.961	6.9066	yes
WB-200	landrace	Poland	Eastern Europe	2	50	25.4145	3.19895	1.2	15.0734	63.8985	171.962	6.90846	yes
WB-201	cultivar	Germany	Western Europe	2	52	23.9208	3.21553	1.22804	14.2194	59.4579	168.912	6.7882	yes
WB-202	cultivar	Denmark	Northern Europe	2	37	25.594	3.00342	1.5	12.3555	57.0989	148.582	5.7058	yes
WB-203	cultivar	Netherlands	Western Europe	2	51	23.1611	3.24836	1.4458	16.7171	35.2856	156.886	6.78951	yes
WB-204	cultivar	Netherlands	Western Europe	2	56	22.1047	3.91826	1.2	16.4665	45.1361	143.465	6.30809	yes
WB-205	cultivar	Sweden	Northern Europe	2	48	25.1983	2.2131	1.10779	17.0805	79.5037	182.499	7.01097	yes
WB-206	cultivar	Hungary	Eastern Europe	2	53	25.6686	2.75588	1.13171	19.8041	57.9705	174.363	6.75393	yes
WB-207	breeding/research material	Hungary	Eastern Europe	2	48	26.2281	3.55439	1.88557	18.996	53.4033	165.949	6.23346	yes
WB-208	cultivar	Sweden	Northern Europe	2	65	27.7242	2.03224	1.1	25.4469	81.3711	188.097	6.71199	yes
WB-209	cultivar	France	Western Europe	2	58	25.8172	3.29678	1.5	21.4187	60.928	179.529	6.70202	yes
WB-210	cultivar	Germany	Western Europe	2	49	21.6504	3.54547	0.996681	17.7459	83.8123	146.105	6.56044	yes
WB-211	cultivar	Sweden	Northern Europe	2	42	26.8613	3.3887	1.2	20.9487	66.7927	188.438	7.20427	yes
WB-212	cultivar	Germany/Czech Republic	Western Europe	2	44	23.4118	3.31636	1.2	15.8813	62.4821	141.772	6.00899	yes
WB-213		Italy	South Europe	2	62	23.2127	2.89866	1.28824	22.3889	43.848	149.72	6.43819	yes
WB-214	cultivar	United Kingdom	Western Europe	2	56	26.173	3.8887	1.9	21.2587	59.4286	181.365	6.80427	yes
WB-215	cultivar	Austria	Western Europe	2	49	27.8586	3.55993	1.67248	19.4831	51.5319	173.356	6.22782	yes
WB-216	cultivar	United Kingdom	Western Europe	2	47	24.2784	3.87673	1.55691	18.081	48.5781	161.28	6.67938	yes
WB-217	cultivar	Austria	Western Europe	2	61	24.8395	2.50152	0.9	19.8501	61.9758	161.608	6.40795	yes
WB-218	cultivar	Sweden	Northern Europe	2	51	23.3333	1.85469	0.783595	18.2832	78.8911	162.029	6.89572	yes
WB-219	cultivar	Germany	Western Europe	2	54	25.3305	3.47776	1.74177	17.1202	42.8128	171.514	6.6297	yes
WB-221	cultivar	Germany	Western Europe	2	56	27.4035	2.91075	1.1	19.9204	55.9347	173.467	6.60955	yes
WB-222	cultivar	Czech Republic	Western Europe	2	54	23.3526	3.51172	1.5	18.3942	46.2604	145.796	6.30139	yes
WB-223	cultivar	United Kingdom	Western Europe	2	56	27.6325	3.97133	1.44113	20.9317	48.7216	205.01	7.22987	yes
WB-224	cultivar	Sweden	Northern Europe	2	53	26.86	2.86394	0.9	21.0908	40.7305	174.833	6.60104	yes
WB-225	cultivar	Germany	Western Europe	2	48	24.3549	2.90054	0.894706	16.9774	66.9461	161.315	6.45403	yes
WB-226	cultivar	Denmark	Northern Europe	2	49	25.836	2.3916	1	17.8034	58.642	166.706	6.50576	yes
WB-227	cultivar	Germany	Western Europe	2	40	24.774	2.52147	1.21822	13.413	59.0915	153.584	6.22673	yes
WB-228	cultivar	Netherlands	Western Europe	2	58	24.7524	2.53384	0.889039	15.0262	47.5661	155.367	6.55953	yes
WB-229	cultivar	Czech Republic	Western Europe	2	58	26.2677	2.45358	0.890241	17.0062	63.2893	156.033	5.78716	yes
WB-230	cultivar	Netherlands	Western Europe	2	48	24.0904	2.31826	0.773778	16.1308	80.8186	159.031	6.88376	yes
WB-231	cultivar	France	Western Europe	2	37	26.1624	2.0916	1	13.777	46.2709	157.529	5.80576	yes
WB-233	cultivar	Germany	Western Europe	2	52	25.1188	2.80749	1.9	20.8895	58.4619	180.029	7.20877	yes
WB-235	cultivar	France	Western Europe	2	44	25.075	3.48944	1.49702	18.3813	53.61	174.385	7.00723	yes
WB-236	cultivar	Austria	Western Europe	2	50	25.0655	3.49331	1.4	17.1228	50.7442	166.415	6.80593	yes
WB-237	cultivar	Czech Republic	Western Europe	2	57	29.1619	3.51172	1.4	19.8291	37.3132	166.573	5.80139	yes
WB-238	cultivar	Germany	Western Europe	2	55	28.0901	2.57676	1.5	19.2722	63.0907	187.186	7.00472	yes
WB-240	cultivar	Austria	Western Europe	2	54	27.7279	3.95978	1.99977	23.3845	51.1991	209.33	7.50412	yes
WB-241	cultivar	Germany	Western Europe	2	45	26.2997	3.62844	1.2189	14.9343	61.0272	176.676	6.67679	yes
WB-243	cultivar	Germany	Western Europe	2	60	30.6085	3.86067	1.22237	27.0265	54.8019	230.504	7.44966	yes
WB-244	cultivar	Czech Republic	Western Europe	2	50	26.6954	3.40932	1.00135	17.8246	56.4894	164.763	6.11283	yes
WB-245	cultivar	France	Western Europe	2	58	31.6923	3.51947	1.55224	24.3937	53.48	190.912	6.00423	yes
WB-246	cultivar	France	Western Europe	2	59	26.1642	3.48633	1.37279	17.4527	58.1091	187.626	7.12937	yes
WB-247	cultivar	Finland/Sweden	Northern Europe	6	41	26.1896	3.89211	1.33915	19.227	61.2265	161.913	6.12212	yes
WB-248	cultivar	Finland	Northern Europe	6	46	26.4509	3.81324	1.21588	19.7551	51.3679	180.634	6.81697	yes
WB-249	cultivar	Netherlands	Western Europe	6	45	24.0647	2.48089	1.5	16.6508	66.8254	148.662	6.30338	yes
WB-250	cultivar	Finland	Northern Europe	6	48	22.8531	3.30524	1.89024	16.8916	63.2478	144.234	6.22751	yes
WB-251	cultivar	Russia	Eastern Europe	6	45	24.6606	1.72047	0.7	17.8031	63.1455	155.598	6.1048	yes
WB-252	cultivar	Russia	Eastern Europe	2	51	25.376	3.03589	1.00204	21.9924	80.6404	180.97	7.13632	yes
WB-253	cultivar	Russia	Eastern Europe	2	60	25.5562	2.41552	0.756713	21.3388	79.3922	170.112	6.75036	yes
WB-254	cultivar	Russia	Eastern Europe	2	57	26.0495	3.90074	2.00495	24.025	67.0489	199.366	7.87163	yes
WB-255	cultivar	Russia	Eastern Europe	2	59	31.6547	2.4304	1	22.7638	61.6153	198.024	6.20977	yes
WB-256	cultivar	Russia	Eastern Europe	2	61	26.2654	3.92423	1.55571	21.2671	61.7843	189.032	7.22941	yes
WB-257	cultivar	Russia	Eastern Europe	2	50	26.9534	3.93395	1.55224	20.3265	57.3169	169.613	6.33286	yes
WB-258	cultivar	Ukraine	Eastern Europe	2	53	30.2868	4.04065	1.43926	22.0769	62.5025	215.538	7.14884	yes
WB-259	cultivar	Ukraine	Eastern Europe	2	53	24.0367	2.92246	1.58084	17.3281	56.7727	140.198	5.86624	yes
WB-260	cultivar	Belarus	Eastern Europe	2	60	28.0438	3.14527	1.66802	19.2746	74.1947	173.433	6.12144	yes
WB-261	cultivar	Kazakhstan	Central Asia	2	56	26.2569	3.3179	1.7	22.3365	61.1145	176.594	6.60531	yes
WB-262	cultivar	Kazakhstan	Central Asia	2	48	26.759	3.57221	1.71107	18.6144	57.117	172.105	6.42747	yes
WB-263	cultivar	Uzbekistan	Central Asia	2	70	32.9122	2.01711	0.774458	17.6085	25.926	156.436	4.67202	yes
WB-264	cultivar	Armenia	Western Asia	2	58	29.6809	2.43702	0.9	16.5137	48.9864	187.746	6.506	yes
WB-265	cultivar	Lithuania	Eastern Europe	2	44	24.0311	3.17522	1.56909	16.6939	80.4051	152.512	6.29359	no
WB-266	cultivar	Ukraine	Eastern Europe	6	51	25.6843	3.58834	1.55571	19.1257	50.8976	151.267	5.88853	yes
WB-267	cultivar	Uzbekistan	Central Asia	6	46	27.0253	3.46273	1.33001	18.1465	55.1783	152.502	5.34214	yes
WB-268	landrace	Russia	Eastern Europe	6	38	25.9829	3.63039	1	17.2356	67.8381	155.709	6.2008	yes
WB-269	landrace	Russia	Eastern Europe	2	52	27.3193	3.81158	1.6	24.107	66.7895	182.858	6.8021	yes
WB-270	landrace	Russia	Eastern Europe	2	52	26.465	2.35156	1.22357	17.0185	65.5233	190.15	7.22512	yes
WB-271	cultivar	Russia	Eastern Europe	2	44	23.269	3.44015	1.55224	15.2867	32.6326	162.438	6.88969	yes
WB-272	landrace	Russia	Eastern Europe	2	50	31.1124	3.75446	1.8	20.3813	47.7448	206.377	6.60963	yes
WB-273	landrace	Russia	Eastern Europe	6	43	28.3447	3.44881	1	21.0861	46.7008	162.321	5.80661	yes
WB-274	cultivar	Russia	Eastern Europe	6	41	22.1723	2.76535	1.12202	14.9252	55.6782	133.403	5.75244	yes
WB-275	landrace	Russia	Eastern Europe	2	51	25.8797	3.80512	1.99253	22.9405	71.3188	182.609	7.00404	yes
WB-276	breeding/research material	Russia	Eastern Europe	6	55	23.7027	3.06956	1.11693	20.4136	69.1193	171.981	7.22275	yes
WB-278	cultivar	Ukraine	Eastern Europe	6	47	26.8819	3.57942	1.42664	17.4435	35.9986	134.148	5.14452	yes
WB-279	landrace	Kyrgyzstan	Central Asia	2	65	32.6321	3.92384	1.87669	25.4389	38.2981	174	5.25964	yes
WB-280	landrace	Uzbekistan	Central Asia	6	40	22.028	2.38404	1.17267	12.7061	46.5716	122.439	5.51154	yes
WB-281	landrace	Tajikistan	Central Asia	6	42	22.9672	2.37444	0.783595	16.7392	75.5186	133.406	5.67699	yes
WB-282	landrace	Turkmenistan	Central Asia	6	53	27.1214	2.18378	1.10779	17.3705	48.1619	142.269	5.33956	yes
WB-283	cultivar	Russia	Eastern Europe	6	38	20.0693	3.11584	0.990783	13.708	52.0028	122.098	6.00959	no
WB-284	cultivar	Ukraine	Eastern Europe	6	49	24.4418	3.41808	1.63307	16.0317	46.0972	128.071	5.24902	yes
WB-285	cultivar	Ukraine	Eastern Europe	2	54	29.9284	2.91279	1.50281	21.533	46.8309	174.422	5.87992	yes
WB-286	cultivar	Germany	Western Europe	2	56	28.2257	2.91485	1	19.5375	61.287	198.023	7.20288	yes
WB-287	cultivar	Austria	Western Europe	6	45	22.0406	2.82144	1.49175	16.7087	77.4477	121.704	5.49301	yes
WB-288	cultivar	Yugoslavia	South Europe	2	56	25.8269	2.66464	1.55156	16.5043	29.7623	140.572	5.66691	yes
WB-289	cultivar	Cyprus	Middle East	6	54	27.2528	3.41485	1.4	22.4428	54.3074	157.559	5.80288	yes
WB-290	landrace	Bulgaria	Eastern Europe	6	37	26.2337	2.93551	1.7	16.5983	73.4302	138.446	5.31278	yes
WB-291	landrace	Albania	South Europe	6	49	26.6073	3.02117	1.6	20.1578	58.6026	156.577	6.00609	yes
WB-292	landrace	Greece	South Europe	2	52	29.9805	3.51931	1.3	20.1637	38.5833	189.769	6.60412	yes
WB-294	landrace	Iran	Middle East	6	42	30.4795	1.74582	0.71769	12.1324	52.6389	125.823	4.42315	yes
WB-295	landrace	Iran	Middle East	2	55	28.1417	2.44881	0.8	18.0861	57.4976	154.652	5.60661	no
WB-296	landrace	Iran	Middle East	2	57	29.2672	2.84446	1.00015	20.4435	53.3614	208.179	7.11588	no
WB-297	landrace	Iran	Middle East	6	50	24.1147	2.01384	0.997664	14.5997	46.6713	144.848	6.14416	yes
WB-298	landrace	Turkey	Middle East	6	59	25.8223	3.11631	1.2189	21.1596	47.2369	142.967	5.77494	yes
WB-299	landrace	Turkey	Middle East	2	63	27.3134	2.29303	1.01645	17.4307	63.4038	168.671	6.21234	yes
WB-300	landrace	Turkey	Middle East	2	56	31.8536	3.46943	1.55571	19.684	45.2246	191.369	6.12014	yes
WB-301	landrace	Turkey	Middle East	2	60	30.4556	3.12508	1.44113	20.959	35.3711	187.679	6.12219	no
WB-302	landrace	Turkey	Middle East	2	54	29.8439	2.9587	1.3	18.8844	35.8448	155.778	5.20225	yes
WB-303	landrace	Turkey	Middle East	2	55	33.5584	3.57911	1.88557	22.5215	52.9645	212.597	6.34507	yes
WB-304	breeding/research material	Israel	Middle East	2	62	26.6886	2.89669	1.00582	19.297	42.8686	155.719	6.00724	yes
WB-305	breeding/research material	Israel	Middle East	2	49	26.1067	3.13137	1.1	20.2185	68.4932	160.46	6.50298	yes
WB-306	breeding/research material	Israel	Middle East	2	41	23.3278	3.34132	1.67248	17.2196	57.3674	146.847	6.33207	yes
WB-307	breeding/research material	Israel	Middle East	2	52	23.68	3.47174	1.21822	18.3983	77.8858	155.273	6.5494	yes
WB-308	breeding/research material	Israel	Middle East	2	50	28.7193	3.83702	1.9	20.1137	44.0904	165.465	5.706	yes
WB-309	landrace	Syria	Middle East	6	57	29.1271	1.84029	0.8	21.1751	33.7981	159.96	5.50679	yes
WB-310	landrace	Georgia	Western Asia	6	57	23.9196	3.24537	1.616	21.4288	90.3914	166.831	6.9968	no
WB-311	landrace			6	49	24.0845	3.95124	1.99702	16.5507	54.7286	156.703	6.27726	yes
WB-312	cultivar	Sweden	Northern Europe	2	43	26.5814	3.04183	1.3	16.1445	66.5552	165.802	6.2981	yes
WB-313	cultivar	Denmark	Northern Europe	2	56	27.4737	2.90828	1.00135	20.8586	60.6637	177.156	6.55712	no
WB-314	cultivar	Sweden	Northern Europe	2	56	26.2023	3.5143	1	22.7561	58.509	186.493	7.09402	yes
WB-315	cultivar	Estonia	Eastern Europe	2	54	25.372	3.30373	1.9	20.7302	57.7748	166.196	6.50247	yes
WB-316	cultivar	United Kingdom	Western Europe	2	57	22.523	3.02241	1.00135	16.389	65.2225	139.09	6.32815	yes
WB-318	cultivar	Norway	Northern Europe	6	44	23.4639	3.8089	1.67248	19.9562	69.035	137.177	5.88289	yes
WB-319	cultivar	Norway	Northern Europe	6	41	25.8779	3.98737	1.1418	20.5421	78.5199	167.138	6.57919	yes
WB-322	landrace	Algeria	North Africa	6	66	26.5532	2.39741	0.9	22.9399	46.0358	176.319	6.69925	yes
WB-323	landrace	Egypt	North Africa	6	49	31.3572	2.30373	1.2	20.3902	39.5992	173.37	5.50247	yes
WB-324	landrace	Egypt	North Africa	6	49	27.6714	1.71042	0.7	13.9355	32.1073	140.807	5.10061	yes
WB-325	landrace	Egypt	North Africa	2	54	24.4209	3.89578	1.75671	18.0429	61.6745	167.564	6.87073	yes
WB-327	landrace	Jordan	Middle East	2	59	30.4416	2.16619	1.38171	19.5156	48.1298	173.606	5.749	yes
WB-328	landrace	Jordan	Middle East	6	58	27.0501	2.38782	0.87669	21.2605	69.2145	172.37	6.37602	yes
WB-329	landrace	Jordan	Middle East	2	46	28.4137	2.01622	0.8	14.8993	57.4738	145.174	5.29795	yes
WB-330	landrace	Jordan	Middle East	2	54	30.0664	2.52285	1.5	20.2475	60.8407	181.195	6.10316	no
WB-331	landrace	Jordan	Middle East	6	70	24.8109	2.24183	1.3	25.0645	68.8979	144.891	5.8981	yes
WB-332	landrace	Jordan	Middle East	2	62	28.9659	2.70399	1.25807	22.0297	71.3813	180.169	6.24613	yes
WB-333	landrace	Jordan	Middle East	2	53	31.029	2.03825	1.0034	21.5363	58.77	187.596	6.00782	yes
WB-334	landrace	Lebanon	Middle East	6	59	27.1692	2.57544	1.77446	19.0549	41.4585	141.07	5.11885	yes
WB-335	landrace	Oman	Middle East	2	58	28.302	3.72047	1.4	18.4731	46.9405	179.829	6.3048	yes
WB-338	landrace	Oman	Middle East	6	39	26.982	2.31324	0.996681	14.4046	49.0438	141.32	5.22281	yes
WB-339	landrace	Syria	Middle East	6	52	26.3212	3.2304	1.55571	15.7955	42.6669	130.838	5.10466	yes
WB-340	landrace	Syria	Middle East	6	56	24.6256	3.26346	1.15227	19.3027	47.4954	130.683	5.28555	yes
WB-341	landrace	Syria	Middle East	6	48	24.491	3.75152	1.866	18.5495	57.7136	127.233	5.24816	yes
WB-342	landrace	Syria	Middle East	6	50	27.9036	3.42021	1.77793	14.6841	51.1967	157.818	5.66767	yes
WB-344	landrace	Syria	Middle East	2	43	30.8674	1.772	0.672484	13.9513	42.6646	167.741	5.66399	yes
WB-345	landrace	Syria	Middle East	2	64	34.7226	2.38086	1.3	22.8393	43.5101	213.54	5.89805	yes
WB-346	landrace	Syria	Middle East	2	60	31.1258	2.1718	0.991592	17.1907	47.6212	169.269	5.4064	yes
WB-347	landrace	Syria	Middle East	2	57	28.2806	2.00791	0.881713	16.3228	46.6563	144.323	5.24856	yes
WB-348	landrace	Syria	Middle East	2	60	33.1498	3.00771	1.00253	18.3138	36.7171	187.165	5.58132	yes
WB-349	cultivar	United Arab Emirates	Middle East	2	64	28.7747	3.29165	1.9	20.6717	26.2007	134.748	4.7986	yes
WB-350	landrace	Syria	Middle East	6	56	28.2169	1.78337	0.7	23.4244	63.0572	175.961	6.19623	yes
WB-351	landrace	Syria	Middle East	6	58	29.458	1.62047	0.8	18.4931	44.0425	158.296	5.4048	yes
WB-352	landrace	Syria	Middle East	6	54	27.2112	2.09968	1.1	14.357	27.5633	137.52	5.00572	yes
WB-353	landrace	Syria	Middle East	2	63	30.0313	2.5514	1.00135	18.0078	57.9119	185.379	6.0002	yes
WB-354	landrace	Syria	Middle East	6	47	23.4869	3.20152	1.4	17.7001	50.2548	136.429	5.70795	yes
WB-355	landrace	Syria	Middle East	6	58	25.7672	2.00561	0.745669	15.5867	54.1827	160.745	6.2432	yes
WB-356	landrace	Syria	Middle East	2	56	31.695	1.89775	1	18.2055	49.9891	161.616	5.19281	yes
WB-357	cultivar	Sudan	Sub-Saharan Africa	6	42	23.8171	2.45608	1.11677	15.744	53.9632	130.006	5.62403	yes
WB-359	cultivar	Israel	Middle East	6	53	26.2734	3.07676	1.3	17.1622	39.5433	139.643	5.20472	yes
WB-361	landrace	Yemen	Middle East	6	45	25.6503	1.61422	0.628042	14.4791	23.8629	140.251	5.74591	yes
WB-362	landrace	Yemen	Middle East	2	51	29.281	2.80625	0.87781	15.4009	32.1819	152.326	5.50379	yes
WB-363	landrace	Egypt	North Africa	6	47	24.3138	1.30995	0.302411	12.7183	22.1055	113.895	4.71666	yes
WB-364	breeding/research material	Sudan	Sub-Saharan Africa	6	55	24.8883	2.50094	1.33915	16.8281	44.4107	141.797	5.66957	yes
WB-365	landrace	China	East Asia	intermedium	51	26.3378	2.80869	1.44113	19.7451	27.7144	159.494	5.67886	yes
WB-366	landrace	Nepal	South Asia	intermedium	51	27.1803	1.72436	0.705943	18.85	67.6658	168.739	6.00929	no
WB-368	landrace	Afghanistan	Middle East	2	52	28.6111	2.38305	1.24643	21.041	80.2729	205.547	7.3746	yes
WB-369	landrace	Turkey	Middle East	2	53	26.8798	3.4411	1.27804	19.6991	57.5366	185.584	6.86446	yes
WB-370		USA	North America	6	58	27.7261	1.99441	0.746435	17.0297	44.0773	151.671	5.38039	yes
WB-371	landrace	Libya	North Africa	2	55	27.9862	2.7593	1.66267	19.8646	44.8351	169.352	6.10919	yes
WB-372	landrace	Ethiopia	Sub-Saharan Africa	2	58	24.3827	3.28021	1.25807	17.629	60.0686	169.386	6.87339	yes
WB-373	landrace	Ethiopia	Sub-Saharan Africa	2	59	24.8553	3.61259	1.116	19.2494	55.9627	163.447	6.62754	yes
WB-376	landrace	Iran	Middle East	2	59	29.2034	2.38685	1.3	21.3556	40.2036	181.967	5.67039	yes
WB-377	landrace	Iraq	Middle East	2	65	33.3358	3.71559	1.9	23.2454	42.1669	167.188	5.00099	yes
WB-378					60	30.8302	2.33695	0.996681	22.3269	44.988	180.905	5.78323	no
WB-379	landrace	Italy	South Europe	2	48	25.8733	3.01145	1.1	18.0608	68.9229	176.563	6.61291	yes
WB-380	landrace	Libya	North Africa	2	62	28.9763	3.08669	0.9	23.8152	45.7497	179.553	6.10969	yes
WB-381	landrace	Libya	North Africa	6	55	22.567	1.98183	1.59102	11.9983	46.192	109.769	4.809	no
WB-382	landrace	Poland	Eastern Europe	2	47	28.2688	2.8096	1.7	21.4194	97.3669	198.141	7.30172	yes
WB-383	landrace	Poland	Eastern Europe	2	57	26.2046	3.33521	1.4	19.9546	75.8143	186.772	7.00187	no
WB-384	landrace	Romania	Eastern Europe	2	61	26.8668	3.49493	1.3	20.4351	46.7387	221.873	8.1998	yes
WB-385					53	22.5767	2.6763	1.44113	20.7041	67.6158	137.332	6.00798	no
WB-386					58	23.4267	2.69711	1.4	19.4403	65.4727	157.982	6.50623	yes
WB-387	landrace	Slovakia	Eastern Europe	2	49	27.3858	3.17996	1.45026	16.654	43.6343	163.253	6.1138	yes
WB-388	landrace	Turkey	Middle East	2	40	26.2774	3.3166	1.10779	17.4835	64.2362	159.589	6.11493	yes
WB-389	landrace	Turkey	Middle East	2	72	27.6388	2.89711	2	20.2541	50.0923	175.246	6.11743	yes
WB-390	landrace	Turkey	Middle East	2	55	29.1271	3.19078	1.2	21.79	64.3714	200.114	7.10302	yes
WB-391	landrace	Turkey	Middle East	2	61	30.1346	3.49078	1.5	18.9	48.1114	165.046	5.30302	no
WB-392	landrace	Turkey	Middle East	2	55	32.7128	3.02138	1.00015	20.6053	52.194	196.12	5.89211	no
WB-393	landrace	Yugoslavia	South Europe	2	50	30.6144	3.57081	1.11126	20.2272	31.4572	189.399	6.23232	yes
WB-395	landrace	Afghanistan	Middle East	6	53	27.1863	3.42433	1.70507	19.799	62.4855	168.713	6.28601	yes
WB-396	landrace	Algeria	North Africa	6	52	25.971	2.43858	0.9	17.6857	32.6958	145.567	5.50662	yes
WB-397	landrace	Austria	Western Europe	6	35	21.7737	3.29009	1.13364	14.8527	87.4796	138.83	6.42759	yes
WB-398	landrace	Bulgaria	Eastern Europe	6	42	23.1065	2.84956	1.50318	14.2194	57.9963	121.762	5.33373	yes
WB-399	landrace	Egypt	North Africa	6	67	29.1847	2.11418	0.894706	24.6298	52.4376	169.534	5.88793	yes
WB-402	landrace	Ethiopia	Sub-Saharan Africa	6	66	25.2944	1.71451	0.9	18.7299	70.4412	154.855	6.19779	yes
WB-403	landrace	France	Western Europe	6	64	24.6942	3.13531	1.5	15.2544	38.7191	124.144	4.90584	yes
WB-404	landrace	Georgia	Western Asia	6	43	27.0901	2.45602	1.14626	16.9614	65.2268	185.274	6.86072	yes
WB-405	landrace	Greece	South Europe	6	52	26.886	3.23858	1.7	18.3657	43.1108	152.93	5.60662	yes
WB-407	landrace	Greece	South Europe	6	59	21.8009	2.37341	1.32281	17.4088	48.9161	140.278	6.51466	yes
WB-408	landrace	Greece	South Europe	6	65	27.6356	2.42966	1	22.1991	59.3679	157.494	5.80282	yes
WB-410					62	26.0109	2.9916	1.1	21.5034	53.7819	150.406	5.90576	yes
WB-411	landrace	Iran	Middle East	6	43	27.3027	1.74803	0.75281	14.4806	51.4961	152.197	5.62625	yes
WB-412	landrace	Iran	Middle East	6	48	26.6568	1.57332	0.556907	13.0163	39.276	149.188	5.55357	yes
WB-414	landrace	Iran	Middle East	6	40	30.2495	2.00331	0.666817	15.4989	31.3832	145.051	5.0003	yes
WB-415	landrace	Iraq	Middle East	6	46	27.2001	1.11175	0.107792	14.3513	42.88	153.429	5.67214	yes
WB-416	landrace	Iraq	Middle East	6	58	30.7153	3.11451	1	21.3887	41.7984	158.138	5.10676	yes
WB-417	landrace	Iraq	Middle East	6	39	27.3716	1.70811	0.568622	13.5851	27.7423	141.452	5.28267	yes
WB-418	landrace	Iraq	Middle East	6	37	26.1185	1.51451	0.5	11.0899	60.2802	148.675	5.59779	yes
WB-419	landrace	Iraq	Middle East	6	47	30.6216	2.01939	0.87781	14.8702	45.9332	163.412	5.38228	yes
WB-420	landrace	Italy	South Europe	6	63	27.1358	3.31259	1.4	22.7267	72.4074	141.355	5.29385	yes
WB-421	landrace	Italy	South Europe	6	51	26.9367	3.63858	1.9	23.1657	53.9018	156.017	5.80662	yes
WB-422	landrace	Libya	North Africa	6	56	27.9385	1.57891	0.551556	18.4607	46.3176	155.42	5.55023	yes
WB-423	landrace	Libya	North Africa	2	55	29.3927	2.56138	0.997664	18.5752	41.9937	160.412	5.57482	yes
WB-424	landrace	Libya	North Africa	6	51	26.1353	2.60698	1.13965	16.6601	52.7298	144.457	5.71124	yes
WB-425	landrace	Libya	North Africa	6	45	25.0094	1.72406	0.679364	13.3001	44.1852	143.793	5.67907	yes
WB-426	landrace	Greece	South Europe	2	54	26.338	2.18283	0.71836	16.4209	64.0974	144.511	5.57327	yes
WB-427	landrace	Libya	North Africa	6	45	25.3256	1.52966	0.6	14.293	53.9609	166.837	6.80282	yes
WB-428	landrace	Libya	North Africa	6	48	25.7075	2.37599	1.006	18.0223	53.545	146.568	5.67937	yes
WB-429	landrace	Libya	North Africa	6	45	26.0746	2.38413	0.871435	12.6159	65.806	164.829	6.50692	yes
WB-430	landrace	Libya	North Africa	6	48	26.0933	2.38941	0.871435	15.4317	47.8793	147.457	5.75677	no
WB-431	landrace	Libya	North Africa	6	34	24.1371	1.55957	0.420229	10.0192	58.0727	138.933	5.72159	yes
WB-433		Turkey	Middle East		47	27.6312	2.41216	1.37669	17.515	52.8521	137.242	4.87246	yes
WB-434	landrace	Libya	North Africa	6	42	24.104	1.90755	1.00807	13.8559	51.1516	129.809	5.50358	yes
WB-435	landrace	Libya	North Africa	6	42	22.4442	2.27147	1.00807	10.0803	78.4375	140.398	6.37286	yes
WB-436	landrace	Libya	North Africa	6	43	29.4335	1.502	0.4	14.9566	41.918	178.26	6.1981	yes
WB-437	landrace	Libya	North Africa	6	39	23.953	1.85883	0.866766	13.2574	66.1389	141.153	6.12178	yes
WB-438	landrace	Libya	North Africa	6	46	23.4144	1.75542	0.885569	10.4679	39.3401	130.199	5.77775	yes
WB-439	landrace	Libya	North Africa	6	49	25.4375	2.34798	0.773778	16.2088	49.8233	153.023	6.0058	yes
WB-440	landrace	Libya	North Africa	6	52	26.9232	2.15292	1.33915	20.124	61.6509	164.426	6.2266	yes
WB-441	landrace	Morocco	North Africa	6	61	24.0958	2.4794	1.33348	22.4082	70.1029	144.565	5.99728	yes
WB-442					45	21.3075	3.77726	1.58139	16.2611	60.5695	115.594	5.41114	yes
WB-443	landrace	Morocco	North Africa	6	74	29.1318	2.73074	1.1	28.0063	43.3705	173.999	6.09704	yes
WB-444					61	28.8744	2.16265	0.705739	17.1013	49.346	136.379	4.71454	yes
WB-445	landrace	Romania	Eastern Europe	6	43	25.1095	3.27071	1.75169	16.3502	48.7248	136.611	5.6268	yes
WB-446	landrace	Spain	South Europe	6	57	27.1778	2.45133	1.14052	16.2594	43.7765	153.659	5.7256	yes
WB-447	landrace	Spain	South Europe	6	55	25.7787	3.05035	1.7	19.9155	72.5363	149.498	5.79792	yes
WB-448	landrace	Spain	South Europe	6	51	25.7337	2.67774	1.78359	17.0767	44.2383	146.008	5.55469	yes
WB-449	landrace	Spain	South Europe	6	51	26.9202	2.9025	1.33001	16.8714	53.2738	139.09	5.00438	yes
WB-450	landrace	Spain	South Europe	6	51	24.9472	1.97421	1.36753	17.8468	51.2012	154.991	6.13676	yes
WB-451	landrace	Turkey	Middle East	6	51	23.2356	2.77067	1.50204	17.1441	44.0242	134.26	5.74159	yes
WB-452	landrace	Turkey	Middle East	6	58	24.9242	2.62966	1.5	19.3891	39.1909	149.095	5.90282	yes
WB-453	landrace	Turkey	Middle East	6	49	26.3273	2.57531	1.44113	20.749	67.8639	154.837	5.89409	yes
WB-454	landrace	Turkey	Middle East	6	55	24.8366	2.70423	1.71195	19.3403	62.4676	141.987	5.71728	yes
WB-455	landrace	Turkey	Middle East	6	61	30.0102	3.4887	1.8	20.7087	42.4671	134.73	4.60427	yes
WB-456	landrace	Turkey	Middle East	6	53	27.9045	2.28685	1.5	16.3256	47.3813	138.598	5.00204	yes
WB-457	landrace	Ukraine	Eastern Europe	6	51	24.1995	3.46125	1.74702	14.5651	48.1802	136.82	5.62314	yes
WB-458	landrace	Turkey	Middle East	6	50	26.2881	3.31091	1	19.8565	44.4084	141.785	5.2019	yes
WB-459	landrace	Yugoslavia	South Europe	6	46	25.718	3.08722	1.32933	15.6571	60.0212	128.285	4.98907	yes
WB-460	landrace	Ethiopia	Sub-Saharan Africa	deficiens	60	20.8139	3.16394	1.3	15.1972	61.3175	130.852	6.20104	yes
WB-461		India	South Asia	2	51	22.5208	2.2902	1.48325	11.0774	64.0625	128.069	5.66761	yes
WB-462	landrace	Ethiopia	Sub-Saharan Africa	deficiens	54	22.1867	2.85056	1.14626	14.068	37.8995	127.841	5.70909	yes
WB-464	landrace	Algeria	North Africa	2	61	27.0658	1.13223	0.147807	14.9242	51.4038	160.905	5.99344	yes
WB-466	landrace	Ethiopia	Sub-Saharan Africa	2	47	21.9857	2.63892	0.870669	14.375	66.624	134.956	6.25315	yes
WB-468	landrace	Iraq	Middle East	2	52	22.8431	3.46249	1.42536	17.9106	84.5856	153.492	6.99091	yes
WB-469	landrace	Iran	Middle East	2	45	25.3629	3.02409	1.00807	18.7941	45.2959	151.015	5.62681	yes
WB-471	landrace	Russia	Eastern Europe	2	56	21.3216	3.22905	1.11246	15.7886	48.1611	142.266	6.88713	yes
WB-473	landrace	Afghanistan	Middle East	6	40	28.1841	2.08648	0.871435	17.8573	71.8291	186.361	6.49993	yes
WB-475	landrace	Italy	South Europe	6	55	27.9627	3.17249	1.3	19.2742	78.7329	164.438	5.79561	yes
WB-476		Turkey	Middle East	6	40	29.0804	1.75328	0.666817	14.373	52.2397	151.062	5.21638	yes
WB-477		Israel	Middle East	2	45	24.7581	1.96835	0.867531	10.4631	44.3534	134.659	5.49833	yes
WB-478	landrace	Libya	North Africa	6	58	26.1475	1.78084	1.00015	17.8679	62.3005	177.985	6.65857	yes
WB-480	wild	Israel	Middle East	2	46	25.8554	1.09486	0.120669	14.85	33.0244	128.153	4.8677	yes
WB-481	wild	Israel	Middle East	2	41	30.8348	1.74046	0.758065	15.5011	54.0342	122	3.99803	no
WB-482	wild	Israel	Middle East	2	39	26.6893	1.35699	0.246435	12.4826	41.902	106.223	3.99964	yes
WB-483	wild	Jordan	Middle East	2	49	29.1764	1.2869	0.3	15.8298	39.5833	144.487	4.79268	yes
WB-484	wild	Uzbekistan	Central Asia	2	49	27.4382	3.69165	2	17.9817	33.4555	105.764	3.8986	yes
WB-485	wild	Iraq	Middle East	2	52	26.5013	1.7801	0.783595	17.3372	53.9146	167.864	6.4376	yes
WB-486	wild	Iraq	Middle East	2	39	31.4381	2.19965	1.1	15.734	43.0889	108.936	3.39066	no
WB-487	wild	Turkey	Middle East	2	42	26.0917	2.33352	1.22804	14.7662	73.1769	145.705	5.43322	yes
WB-488	wild	Turkey	Middle East	2	39	29.4862	1.99173	0.831305	14.0082	43.8304	109.23	3.82593	yes
WB-489	wild	Turkey	Middle East	2	43	29.7811	1.39577	0.4	10.8903	20.0922	109.793	3.59725	yes
WB-490	wild	Turkey	Middle East	2	42	28.8165	1.48527	0.5	11.8398	33.3417	106.864	3.69408	yes
WB-491	wild	Turkey	Middle East	2	43	28.6226	1.29965	0.3	15.739	52.8463	109.563	3.89066	yes
WB-492	wild	Syria	Middle East	2	46	29.9632	2.0082	0.6	12.5123	32.2058	119.499	4.0998	yes
WB-493	wild	Syria	Middle East	2	56	28.0037	2.2263	1.10779	17.5143	67.6637	150.063	5.43891	yes
WB-494	wild	Syria	Middle East	2	39	32.8524	1.2869	0.3	13.2998	39.1987	108.181	3.29268	yes
WB-495	wild	Syria	Middle East	2	34	29.036	1.61431	0.621435	11.7005	19.5211	105.512	3.62325	yes
WB-496	wild	Lebanon	Middle East	2	46	28.1202	1.8947	0.889039	13.6278	42.7912	122.879	4.44577	yes
WB-497	wild	Iran	Middle East	2	30	27.5131	2.05993	1.00582	9.95926	35.3497	94.0602	3.43922	yes
WB-498	wild	Iraq	Middle East	2	37	30.457	1.55867	0.556907	12.9306	39.4894	117.128	3.77561	yes
WB-500	wild	Afghanistan	Middle East	2	38	26.0317	3.76417	1.99668	13.9605	41.2053	102.706	3.99972	yes
WB-503	wild	Iran	Middle East	2	45	23.8076	1.4532	0.439527	11.4071	44.2068	88.9742	3.86182	no
WB-504	wild	Iran	Middle East	2	32	25.609	2.48012	1.16566	11.7208	27.497	92.4744	3.66499	no
WB-505	wild	Turkey	Middle East	2	39	25.4706	1.30985	0.330014	8.86383	29.6165	100.27	4.10783	yes
WB-506	wild	Turkey	Middle East	2	45	33.4302	3.28275	1.1	23.5247	46.4154	132.163	4.0959	yes
WB-507	wild	Israel	Middle East	2	44	30.1078	2.87452	1.11126	17.8782	48.2549	149.603	4.88342	no
WB-509	wild	Israel	Middle East	2	45	29.4714	1.38908	0.5	10.635	32.5854	112.331	3.79911	yes
WB-510	cultivar	Germany	Western Europe	2	61	23.6019	3.22584	1.4458	18.5115	73.034	155.951	6.55405	yes
WB-511	wild	Israel	Middle East	2	55	29.7507	2.28908	0.9	18.705	67.0567	144.05	4.89911	yes
WB-512	cultivar	Germany	Western Europe	2	50	26.7285	2.98908	1.1	18.375	83.0076	163.267	6.19911	yes

## Sheet: S3
Table S3. QTLs for seminal root traits identified in this work. Highlight in grey the most significative markers for QTLs with more than two significative markers
QTL	Significative markers	Most associate marker	Chromosome	Position	left marker	right marker	Alleles	Allele count	Pvalue	R2 (%)	Effect (%)	Overlaps in this study	Co-mapping	Reference
qARL-1H.1	S1H_2205412	S1H_2205412	1H	2205412	S1H_2166430	S1H_2415044	T/C	338/62	4.11835e-05	12	8	qRDW_1H.1
qARL-2H.1	S2H_158865254	S2H_158865254	2H	158865254	S2H_149579579	S2H_169831672	A/G	306/94	8.26704e-05	3	3.1
qARL-3H.1	S3H_13758247	S3H_13758247	3H	13758247	S3H_13429133	S3H_13781565	T/A	292/108	5.40461e-05	15	6.3
qARL-3H.2	S3H_464891035	S3H_467436457	3H	467436457	S3H_462055544	S3H_469403379	C/A	367/33	7.34779e-06	3	6.2
	S3H_464891059
	S3H_465530010
	S3H_465981125
	S3H_465981750
	S3H_466038603
	S3H_466126747
	S3H_466305136
	S3H_466305623
	S3H_466316817
	S3H_466337397
	S3H_466339549
	S3H_466339701
	S3H_466657208
	S3H_466657335
	S3H_466872059
	S3H_466872145
	S3H_466872316
	S3H_466872333
	S3H_467062331
	S3H_467062412
	S3H_467062479
	S3H_467062566
	S3H_467062624
	S3H_467193400
	S3H_467328507
	S3H_467330733
	S3H_467330736
	S3H_467330754
	S3H_467330771
	S3H_467426410
	S3H_467426418
	S3H_467426537
	S3H_467426605
	S3H_467426628
	S3H_467426644
	S3H_467427196
	S3H_467427233
	S3H_467427308
	S3H_467427646
	S3H_467427745
	S3H_467427787
	S3H_467427815
	S3H_467428112
	S3H_467428131
	S3H_467428443
	S3H_467428697
	S3H_467428707
	S3H_467436457
	S3H_467436834
	S3H_467438355
	S3H_467658701
	S3H_467658890
	S3H_467658948
	S3H_467659052
	S3H_467659068
	S3H_467678293
qARL-3H.3	S3H_619341436	S3H_619341436	3H	619341436	S3H_618592495	S3H_619509230	G/T	362/38	3.56837e-05	4	6.1
qARL-4H.1	S4H_59556645	S4H_59556645	4H	59556645	S4H_55589243	S4H_97775340	G/A	372/28	7.70713e-05	1	3.8		qASRL5	Jia et al., 2019
qARL-5H.1	S5H_578310092	S5H_578310092	5H	578310092	S5H_578033451	S5H_578583091	A/G	338/62	7.7988e-05	12	8.1
qARL-5H.2	S5H_583974904	S5H_584012727	5H	584012727	S5H_583972922	S5H_584637972	G/A	341/59	9.35892e-06	3	3.9
	S5H_583974943
	S5H_584012727
qARL-5H.3	S5H_589560569	S5H_589560569	5H	589560569	S5H_589556686	S5H_589595430	T/A	351/49	7.15686e-05	2	4.2
qARL-6H.1	S6H_232564417	S6H_232564417	6H	232564417	S6H_202378867	S6H_289493608	C/T	380/20	5.44219e-05	0	2.3
	S6H_268673966
	S6H_289493608
qARL-6H.2	S6H_570280285	S6H_570280407	6H	570280407	S6H_570243194	S6H_570282203	G/T	291/109	4.60679e-05	8	4.8
	S6H_570280407
qLRD-1H.1	S1H_411301366	S1H_411301366	1H	411301366	S1H_410149871	S1H_418848831	T/C	372/28	6.86278e-07	0	0.5
qLRD-1H.2	S1H_505521454	S1H_505521454	1H	505521454	S1H_505485712	S1H_506578788	C/T	376/24	7.27208e-05	5	24.5
qLRD-2H.1	S2H_27607167	S2H_27607167	2H	27607167	S2H_26011745	S2H_27655708	T/A	338/62	7.97874e-05	0	1.3
qLRD-2H.2	S2H_564498301	S2H_564498301	2H	564498301	S2H_564417858	S2H_564504486	G/C	373/27	2.91501e-05	3	17.4
qLRD-2H.3	S2H_573132628	S2H_573139845	2H	all markers	S2H_572098800	S2H_573694781	T/C	365/35	7.84622e-05	6	20.2
	S2H_573136266
	S2H_573139845
	S2H_573208016
	S2H_573405493
qLRD-2H.4	S2H_610504927	S2H_610504927	2H	610504927	S2H_609789536	S2H_610695547	T/C	325/75	6.53829e-05	2	8.5
qLRD-2H.5	S2H_665124622	S2H_665124622	2H	665124622	S2H_664704443	S2H_665680936	G/A	336/64	7.0037e-05	1	5.1
	S2H_665124641
	S2H_665125999
qLRD-5H.1	S5H_447309080	S5H_447309122	5H	447309122	S5H_446989497	S5H_447407412	A/T	359/41	6.40805e-05	11	26.2
	S5H_447309122
qLRD-5H.2	S5H_589209376	S5H_589209376	5H	589209376	S5H_589209376	S5H_589484258	G/A	375/25	3.7169e-05	0	2.2
qLRD-6H.1	S6H_462489939	S6H_464297470	6H	464297470	S6H_457664281	S6H_470727774	C/A	293/107	8.49637e-07	1	4.2
	S6H_463462301
	S6H_464297470
	S6H_464298345
	S6H_464299130
	S6H_464299143
	S6H_464300023
	S6H_464300396
qLRD-6H.2	S6H_486221677	S6H_486221677	6H	486221677	S6H_486221651	S6H_486759494	C/T	378/22	6.48871e-05	2	14.9
qLRD-6H.3	S6H_492533291	S6H_492533291	6H	492533291	S6H_492455934	S6H_492678275	C/T	375/25	8.6131e-06	0	6.1
qLRL-2H.1	S2H_579538832	S2H_579538832	2H	579538832	S2H_579458719	S2H_579782162	C/A	352/48	4.48244e-05	1	10.5
	S2H_579541823
qLRL-2H.2	S2H_602358050	S2H_602358050	2H	602358050	S2H_602217959	S2H_602561457	C/A	354/46	3.25925e-05	1	9.3
qLRL-3H.1	S3H_510029779	S3H_510029779	3H	510029779	S3H_508357025	S3H_513639312	T/C	302/98	4.78297e-05	1	5
	S3H_510039348
qLRL-5H.1	S5H_467082368	S5H_467082368	5H	467082368	S5H_466840346	S5H_468285565	A/T	305/95	5.80885e-05	10	19.6
qLRL-5H.2	S5H_482511141	S5H_482511141	5H	482511141	S5H_481258917	S5H_482556767	G/C	327/73	3.40685e-05	10	22.6
qLRL-5H.3	S5H_545753107	S5H_545753107	5H	545753107	S5H_545538331	S5H_546237384	A/G	227/173	7.47839e-05	1	4.6
qLRL-6H.1	S6H_6115939	S6H_6115939	6H	6115939	S6H_6106784	S6H_6487211	G/C	370/30	4.25807e-05	0	1.1
qLRL-6H.2	S6H_86088318	S6H_86088318	6H	86088318	S6H_81121405	S6H_87371325	T/C	351/49	6.21668e-05	0	1.4
qLRL-6H.3	S6H_539557763	S6H_539678431	6H	539678431	S6H_539470794	S6H_539981360	T/G	273/127	2.04113e-05	2	7.2
	S6H_539557771
	S6H_539678431
	S6H_539679077
	S6H_539679078
	S6H_539679084
	S6H_539980649
qLRL-6H.4	S6H_542360475	S6H_542360475	6H	542360475	S6H_541383375	S6H_542910233	G/A	361/39	6.42985e-05	1	8.6
qLRL-6H.5	S6H_553989334	S6H_553989936	6H	553989936	S6H_553865392	S6H_554204994	C/T	374/26	2.74524e-06	4	24.6	qRDW_6H.2
	S6H_553989936
qLRL-6H.6	S6H_569869468	S6H_569869468	6H	569869468	S6H_569811636	S6H_570174330	A/G	380/20	9.90425e-05	1	11.8
qLRL-7H.1	S7H_1247703	S7H_1247703	7H	1247703	S7H_1247617	S7H_1247710	A/G	318/82	6.92278e-05	1	5.5	qRDW_7H.1
qLRL-7H.2	S7H_52113199	S7H_52113199	7H	52113199	S7H_52113199	S7H_53544613	G/A	370/30	9.46579e-05	0	5.8
qLRL-7H.3	S7H_415447316	S7H_415454277	7H	415454277	S7H_393521647	S7H_436387975	T/G	275/125	6.39437e-05	3	8.2
	S7H_415453699
	S7H_415454277
	S7H_415461417
qLRL-7H.4	S7H_592797732	S7H_593343837	7H	593343837	S7H_592551304	S7H_595278953	A/T	322/78	5.03709e-05	7	19.2
	S7H_593343837
qRDW-1H.1	S1H_2205412	S1H_2205412	1H	2205412	S1H_2166430	S1H_2415044	T/C	338/62	7.56533e-05	2	6.5	qARL_1H.1
qRDW-1H.2	S1H_4636159	S1H_4636159	1H	4636159	S1H_4633353	S1H_4806681	A/G	275/125	9.00316e-05	6	6.6
qRDW-2H.1	S2H_9476802	S2H_9476802	2H	9476802	S2H_9430696	S2H_9505297	A/T	370/30	8.75158e-05	3	10.9		QTL-2H-2	Abdel Ghani et al., 2019
qRDW-2H.2	S2H_520884818	S2H_520884818	2H	520884818	S2H_519461950	S2H_520885324	C/T	327/73	3.61123e-05	14	15.2		QTL-2H-6	Abdel Ghani et al., 2019
qRDW-3H.1	S3H_1285697	S3H_1285697	3H	1285697	S3H_361699	S3H_1285697	T/C	315/85	1.89834e-05	7	9.5	qRTL_3H.1
qRDW-3H.2	S3H_575468193	S3H_575831642	3H	575831642	S3H_575005501	S3H_577318858	C/T	300/100	1.05417e-05	1	3.3
	S3H_575480864
	S3H_575483401
	S3H_575486478
	S3H_575488716
	S3H_575817190
	S3H_575817882
	S3H_575818215
	S3H_575831642
	S3H_575831910
	S3H_575832061
	S3H_575849025
	S3H_575849967
	S3H_575853312
	S3H_575854871
	S3H_575893731
	S3H_575893853
	S3H_575893975
	S3H_575911370
	S3H_575911665
	S3H_576167716
	S3H_576273026
	S3H_576274378
	S3H_576277161
	S3H_576277277
	S3H_576280527
	S3H_576280678
	S3H_576282192
	S3H_576283334
qRDW-3H.3	S3H_598175765	S3H_598175765	3H	598175765	S3H_598150472	S3H_598312260	T/A	251/149	4.86672e-05	3	4.4	qRTL_3H.4	QTL-3H-9	Abdel Ghani et al., 2019
	S3H_598175767
qRDW-4H.1	S4H_133208458	S4H_133208458	4H	133208458	> 80 M	> 80M	A/G	356/44	1.61427e-06	0	1
qRDW-4H.2	S4H_591560179	S4H_595144176	4H	595144176	S4H_590528181	S4H_595307644	G/A	292/108	5.0129e-05	17	12.9
	S4H_595144176
qRDW-4H.3	S4H_620215339	S4H_620215339	4H	620215339	S4H_619875153	S4H_620838035	G/T	364/36	7.64315e-05	3	10.4
	S4H_620215608
qRDW-5H.1	S5H_488500232	S5H_489011807	5H	489011807	S5H_487986600	S5H_489552164	C/A	267/133	2.70831e-05	11	8.7
	S5H_488500252
	S5H_488505441
	S5H_488507273
	S5H_488507691
	S5H_489011807
qRDW-5H.2	S5H_489702331	S5H_489702331	5H	489702331	S5H_489702331	S5H_491118697	G/T	201/199	7.93211e-05	4	3.6
qRDW-5H.3	S5H_552156848	S5H_552156848	5H	552156848	S5H_551247296	S5H_552577095	G/C	295/105	7.18952e-05	6	7.5
	S5H_552160130
qRDW-6H.1	S6H_374719860	S6H_374719860	6H	374719860	S6H_374719834	S6H_374719860	C/T	376/24	8.49752e-05	5	16.9		QTL-6H-2	Abdel Ghani et al., 2019
qRDW-6H.2	S6H_554225959	S6H_554225959	6H	554225959	S6H_553828631	S6H_554253084	T/C	347/53	3.02888e-05	11	15.9	qLRL_6H.5
qRDW-7H.1	S7H_1396460	S7H_1398276	7H	1398276	S7H_400684	S7H_1493647	A/G	256/144	3.00686e-05	3	4.6	qLRL_7H.1
	S7H_1398276
	S7H_1401287
	S7H_1401446
	S7H_1402610
	S7H_1402678
	S7H_1402691
	S7H_1402969
qRDW-7H.2	S7H_457935126	S7H_457935126	7H	457935126	S7H_443382764	S7H_474598728	G/A	380/20	3.72678e-05	0	0.6		QTL-7H-6	Abdel Ghani et al., 2019
qRDW-7H.3	S7H_625053897	S7H_625053898	7H	625053898	S7H_624783729	S7H_625168930	C/T	341/59	8.57792e-05	2	5.7		QTL-7H-10	Abdel Ghani et al., 2019
	S7H_625053898
qRDW-7H.4	S7H_631535542	S7H_631535542	7H	631535542	S7H_631532057	S7H_631557773	G/T	376/24	8.86051e-05	0	4.3		QTL-7H-10	Abdel Ghani et al., 2019
qRGA-1H.1	S1H_479620340	S1H_479620340	1H	479620340	S1H_479620340	S1H_479910412	G/C	378/22	5.59333e-06	4.7	23.8
	S1H_479630878
qRGA-1H.2	S1H_514754577	S1H_514754579	1H	514754579	S1H_514239578	S1H_514962461	G/A	373/27	4.58104e-06	4.2	20.3
	S1H_514754579
qRGA-2H.1	S2H_7524379	S2H_7524379	2H	7524379	S2H_7522776	S2H_7526421	G/A	372/28	8.19979e-05	4.7	21.1
qRGA-2H.2	S2H_78750415	S2H_92247749	2H	92247749	S2H_78750415	S2H_97734237	T/C	372/28	2.51859e-05	10.2	30.9
	S2H_92247749
	S2H_95150055
qRGA-3H.1	S3H_20037218	S3H_20037218	3H	20037218	S3H_19835606	S3H_20038647	T/C	346/54	5.28267e-05	1.4	8.1
qRGA-5H.1	S5H_325026425	S5H_325026425	5H	325026425	S5H_324896653	S5H_327375166	C/A	336/64	6.98759e-05	3.2	10.8		qRSA13	Jia et al., 2019
qRGA-5H.2	S5H_536894986	S5H_536894986	5H	536894986	S5H_536424431	S5H_537958127	C/T	362/38	3.83408e-05	2	11.5		qRSA15	Jia et al., 2019
qRGA-6H.1	S6H_15706313	S6H_15706313	6H	15706313	S6H_15693282	S6H_15926622	C/T	202/198	3.09418e-05	4.6	5.8
	S6H_15707393
qRGA-6H.2	S6H_472869449	S6H_472869449	6H	472869449	S6H_470530248	S6H_473269449	T/C	210/190	3.05029e-05	6.5	7.2
qRGA-7H.1	S7H_55924935	S7H_55924935	7H	55924935	S7H_54052608	S7H_56341755	G/A	374/26	3.97955e-05	0.4	6.7
	S7H_56065129
qRTL-1H.1	S1H_520138797	S1H_520138797	1H	520138797	S1H_520081886	S1H_520587758	A/C	249/151	3.21747e-05	1.1	1.9
qRTL-2H.1	S2H_9741175	S2H_10181627	2H	10181627	S2H_9740685	S2H_11507543	C/T	370/30	1.41506e-05	6.5	12.7
	S2H_9742186
	S2H_9746171
	S2H_9747773
	S2H_9747866
	S2H_9748666
	S2H_10181215
	S2H_10181627
	S2H_10197605
	S2H_11507543
qRTL-2H.2	S2H_655304719	S2H_655304719	2H	655304719	S2H_654132564	S2H_656301737	G/T	373/27	8.67379e-05	9	15.9		qTSRL4	Jia et al., 2019
	S2H_655304759
qRTL-2H.3	S2H_667317771	S2H_667317771	2H	667317771	S2H_666989594	S2H_667384706	C/T	212/188	6.3922e-05	0.6	1.2
qRTL-2H.4	S2H_671136349	S2H_671136349	2H	671136349	S2H_671136037	S2H_671137216	C/T	377/23	8.21885e-05	4.6	12.4
qRTL-3H.1	S3H_1285697	S3H_1285697	3H	1285697	S3H_361699	S3H_1285697	T/C	315/85	1.86048e-05	4.8	6	qRDW_3H.1
qRTL-3H.2	S3H_14231628	S3H_14231628	3H	14231628	S3H_14218106	S3H_14434293	C/T	369/31	1.2348e-05	2	6.9
qRTL-3H.3	S3H_567210093	S3H_567210093	3H	567210093	S3H_567149645	S3H_567438455	G/A	320/80	7.56354e-05	11.4	9.6
qRTL-3H.4	S3H_598175677	S3H_598175765	3H	598175765	S3H_598150472	S3H_598312260	T/A	251/149	1.00066e-05	1.3	2.1	qRDW_3H.3
	S3H_598175765
	S3H_598175767
	S3H_598175857
qRTL-3H.5	S3H_605780339	S3H_605780339	3H	605780339	S3H_605743519	S3H_605859075	C/T	344/56	8.92577e-05	2.1	5.1
qRTL-3H.6	S3H_608285870	S3H_608285870	3H	608285870	S3H_607880689	S3H_608472702	G/A	367/33	3.96102e-06	0.8	4.1
qRTL-4H.1	S4H_589664942	S4H_591106805	4H	591106805	S4H_589111485	S4H_591622949	G/T	358/42	3.30189e-06	11.5	14.1		QTL-4H-7	Abdel Ghani et al., 2019
	S4H_589665074
	S4H_589668462
	S4H_589952031
	S4H_590388113
	S4H_591106805
	S4H_591622949
qRTL-5H.1	S5H_521756055	S5H_522759365	5H	522759365	S5H_521756078	S5H_522968881	T/C	379/21	1.27578e-05	7.1	16.1
	S5H_522759365
	S5H_522892610
	S5H_522899247
qRTL-5H.2	S5H_579152000	S5H_579152000	5H	579152000	S5H_578313225	S5H_579775993	C/T	322/78	4.45038e-05	18.6	12.5
qRTL-6H.1	S6H_564047987	S6H_564047997	6H	564047997	S6H_563937827	S6H_564747384	A/G	366/34	1.8853e-05	9.1	14.1
	S6H_564047997
	S6H_564049222
qRTL-6H.2	S6H_564918898	S6H_564918898	6H	564918898	S6H_564867492	S6H_564867492	T/C	337/63	4.14983e-05	0.1	1.2
qRTL-7H.1	S7H_46503341	S7H_46610184	7H	46610184	S7H_46503341	S7H_47056553	A/T	373/27	5.09819e-07	6.8	13.9		QTL-7H-4	Abdel Ghani et al., 2019
	S7H_46610184
	S7H_46752794
	S7H_46764510
	S7H_46765978
	S7H_46767926
	S7H_46769956
	S7H_46784902
	S7H_46788186
	S7H_46788668
	S7H_46871329
	S7H_46871420
	S7H_46871738
	S7H_46885838
	S7H_46886665
	S7H_46922230
	S7H_46922831
	S7H_46952949
	S7H_46953028
	S7H_46953036
	S7H_46953041
	S7H_46953052
	S7H_46953055
	S7H_46953086
	S7H_46953125
	S7H_46953133
qSRN-1H.1	S1H_13996134	S1H_13996134	1H	13996134	S1H_13745903	S1H_14806020	G/C	299/101	5.52105e-06	2.4	3.6
qSRN-2H.1	S2H_36837060	S2H_36837060	2H	36837060	S2H_34901235	S2H_37351283	T/A	344/56	5.86202e-05	5.7	7.9
qSRN-2H.2	S2H_66839608	S2H_66839608	2H	66839608	S2H_66620999	S2H_67916029	A/G	349/51	5.55375e-05	2.4	5.4
	S2H_67183200
	S2H_67184096
	S2H_67324673
	S2H_67325957
qSRN-2H.3	S2H_630408252	S2H_630408337	2H	630408337	S2H_629996547	S2H_630591834	T/C	308/92	9.27531e-05	6.6	6.2
	S2H_630408337
	S2H_630408381
qSRN-2H.4	S2H_647560013	S2H_647952193	2H	647952193	S2H_647560013	S2H_648302173	C/A	365/35	1.78679e-05	1.8	5.7
	S2H_647952193
	S2H_648031449
	S2H_648031450
	S2H_648031472
	S2H_648031490
	S2H_648048448
	S2H_648188742
	S2H_648193042
	S2H_648193085
	S2H_648193765
qSRN-3H.1	S3H_545852404	S3H_545852404	3H	545852404	S3H_545604691	S3H_546173572	T/C	357/43	2.08223e-05	7.8	10.7
qSRN-3H.2	S3H_596305277	S3H_596914897	3H	596914897	S3H_595934999	S3H_596914897	C/T	360/40	3.34234e-05	4.6	8.6
	S3H_596410013
	S3H_596914897
qSRN-3H.3	S3H_604450934	S3H_604453792	3H	604453792	S3H_603883956	S3H_604453792	C/T	315/85	4.27092e-05	0.1	0.8		qSRN2	Jia et al., 2019
	S3H_604453792
qSRN-4H.1	S4H_6264721	S4H_6264721	4H	6264721	S4H_6087287	S4H_6696037	A/C	329/71	5.35393e-05	25.6	14.5
qSRN-4H.2	S4H_36621315	S4H_36621909	4H	36621909	S4H_34790176	S4H_36988838	G/A	351/49	4.40218e-05	17	14.7
	S4H_36621318
	S4H_36621343
	S4H_36621803
	S4H_36621909
	S4H_36621924
	S4H_36621933
	S4H_36621976
qSRN-4H.3	S4H_471891351	S4H_471891351	4H	471891351	S4H_460931270	S4H_490015904	T/A	330/70	7.50109e-05	1.6	3.6
	S4H_472755098
qSRN-4H.4	S4H_618889704	S4H_618889704	4H	618889704	S4H_618888741	S4H_619262110	G/C	237/163	6.09291e-05	4.2	3.3		RNQ3	Robinson et al., 2016
qSRN-5H.1	S5H_393759542	S5H_393759542	5H	393759542	S5H_387742044	S5H_399393204	T/G	313/87	9.43404e-05	2.9	4.3
	S5H_395471644
qSRN-5H.2	S5H_563539146	S5H_563800517	5H	563800517	S5H_562901091	S5H_564077608	T/C	277/123	8.71743e-06	9.6	6.2
	S5H_563586087
	S5H_563586800
	S5H_563800264
	S5H_563800398
	S5H_563800434
	S5H_563800517
	S5H_563800545
	S5H_563801330
	S5H_563802213
	S5H_563874645
qSRN-6H.1	S6H_7983881	S6H_7983881	6H	7983881	S6H_7983881	S6H_8040227	C/T	361/39	4.99608e-05	2.6	6.5
qSRN-6H.2	S6H_30355803	S6H_30355803	6H	30355803	S6H_30037745	S6H_31726922	C/A	318/82	5.98179e-05	1.6	3.4
qSRN-6H.3	S6H_167807733	S6H_167812278	6H	167812278	S6H_164656723	S6H_182158262	C/T	329/71	3.37552e-05	23	13.8		RNQ5	Robinson et al., 2016
	S6H_167812278
qSRN-6H.4	S6H_357575279	S6H_357575279	6H	357575279	S6H_353574357	S6H_360389001	C/T	374/26	2.91179e-05	1.2	5.6
qSRN-6H.5	S6H_565714504	S6H_565714504	6H	565714504	S6H_565644736	S6H_565714504	A/T	364/36	3.41984e-05	2.6	6.8
	S6H_565718663
qSRN-6H.6	S6H_570977601	S6H_571315067	6H	571315067	S6H_570977601	S6H_571572232	C/T	375/25	2.48122e-06	1.5	6.3
	S6H_571137763
	S6H_571153741
	S6H_571231260
	S6H_571231548
	S6H_571237114
	S6H_571268436
	S6H_571310606
	S6H_571310827
	S6H_571315067
	S6H_571572232
qSRN-7H.1	S7H_13735932	S7H_13735932	7H	13735932	S7H_13708485	S7H_14174739	T/G	315/85	9.17288e-05	2.1	3.7

## Sheet: S4
Table S4. List of QTLs for seminal roots identified in previous works
Source	QTL	Chromosome	Position cM	Associated marker(s)	Trait	additional information
Jia et al., 2019	qRSA1	1H	12.46	BOPA1_5768-469	Root Spread Angle
	qRSA2	1H	55.95	BOPA2_12_30950	Root Spread Angle
	qRSA3	2H	50.04	BOPA2_12_10219	Root Spread Angle
	qRSA4	2H	58.92	BOPA1_3576-2715/SCRI_RS_134925/SCRI_RS_141789/SCRI_RS_153880/BOPA2_12_30108	Root Spread Angle
	qRSA5	3H	45.4	SCRI_RS_151254/SCRI_RS_227793/BOPA2_12_30064	Root Spread Angle
	qRSA6	3H	67.92	BOPA2_12_20849	Root Spread Angle
	qRSA7	3H	86.33	BOPA2_12_30090	Root Spread Angle
	qRSA8	3H	120.67	BOPA2_12_10122	Root Spread Angle
	qRSA9	3H	128.61	SCRI_RS_201224	Root Spread Angle
	qRSA10	4H	21.18	BOPA2_12_30394	Root Spread Angle
	qRSA11	4H	78.4	BOPA1_4051-1101	Root Spread Angle
	qRSA12	5H	23.61	BOPA2_12_30531	Root Spread Angle
	qRSA13	5H	43.76	BOPA2_12_10899	Root Spread Angle
	qRSA14	5H	60.49	BOPA2_12_21157	Root Spread Angle
	qRSA15	5H	125.76	BOPA2_12_30867	Root Spread Angle
	qRSA16	7H	69.56	BOPA2_12_31203	Root growth angle
	qSRN1	2H	148.06	SCRI_RS_206020	Seminal root number
	qSRN2	3H	135.62	SCRI_RS_205957	Seminal root number
	qTSRL1	1H	90.44	SCRI_RS_213675	Total seminal root length
	qTSRL2	1H	118.56	BOPA1_4978-1030	Total seminal root length
	qTSRL3	2H	76.2	SCRI_RS_4930	Total seminal root length
	qTSRL4	2H	136.05	SCRI_RS_175216	Total seminal root length
	qTSRL5	3H	75.21	SCRI_RS_155763	Total seminal root length
	qTSRL6	4H	25.71	BOPA1_3687-271	Total seminal root length
	qASRL1	1H	90.44	BOPA1_2935-1634	Average seminal root length
	qASRL2	2H	74.08	BOPA2_12_31293/SCRI_RS_4930/SCRI_RS_235860	Average seminal root length
	qASRL3	2H	136.83	SCRI_RS_161636	Average seminal root length
	qASRL4	4H	25.71	BOPA1_3687-271	Average seminal root length
	qASRL5	4H	48.65	SCRI_RS_144322	Average seminal root length
	qASRL6	5H	46.32	BOPA2_12_10264	Average seminal root length
	qASRL7	6H	95.04	BOPA2_12_31042	Average seminal root length
	qASRL8	7H	1.63	BOPA2_12_20016	Average seminal root length
Reinert et al., 2016	QRdw.1H	1H	122.17	BOPA1_7381-1292	Root dry weight
	QRdw.2H	2H	106.8	SCRI_RS_918	Root dry weight
	QRdw.3H	3H	122.59	BOPA1_ABC13678-1-2-369	Root dry weight
	QRdw.5H	5H	95	BOPA2_12_30850	Root dry weight
	QRl.5H	5H	93.4	SCRI_RS_159430	Root length
	QRl.7H	7H	3.82	SCRI_RS_157337	Root length
Robinson et al., 2016	RAQ1	3H	226.9	bPb-8021	Root angle
	RAQ2	5H	235.9	bPb-1217	Root angle
	RNQ1	1H	120.8	bPb-8983	Root number
	RNQ2	3H	79.6	bPb-9273	Root number
	RNQ3	4H	171.1	bPb-6101	Root number
	RNQ4	5H	235.9	bPb-1217	Root number
	RNQ5	6H	117	bPb-0696	Root number
Robinson et al., 2018	qRA-5	5H	184	bPb-9868	Root angle
Abdel Ghani et al., 2019	QTL-1H-2	1H	17.7762	SCRI_RS_139220	Rdwc	control
	QTL-1H-3	1H	46.4589	BOPA2_12_10159	Rdwc	control
			47.6629	BOPA2_12_10235	Rdwc	control
			47.8754	BOPA2_12_30438	Rdwc	control
			47.9462	SCRI_RS_85917	Rdwc	control
			47.9462	SCRI_RS_85918	Rdwc	control
			48.0878	BOPA1_ABC02639-1-4-370	Rdwc	control
	QTL-1H-4	1H	66.1473	SCRI_RS_159201	Rls	stress
	QTL-1H-7	1H	92.2096	SCRI_RS_130139	Rdwc	control
			95.1841	SCRI_RS_235968	Rdwc	control
			97.5212	BOPA1_1497-628	Rdwc	control
			97.5212	BOPA1_1923-265	Rdwc	control
	QTL-1H-8	1H	126.062	SCRI_RS_161239	Rdwc	control
	QTL-2H-1	2H	6.9051	BOPA2_12_30424	Rls	stress
	QTL-2H-2	2H	12.2521	BOPA1_12224-363	Rdwc	control
	QTL-2H-3	2H	18.9093	SCRI_RS_233272	Rdws	stress
			18.9093	SCRI_RS_233272	Rls	stress
			18.9093	SCRI_RS_153798	Rdws	stress
			18.9093	SCRI_RS_153798	Rls	stress
			19.051	BOPA1_1865-396	Rls	stress
			19.051	BOPA1_1865-396	Trls	stress
	QTL-2H-4	2H	23.1586	SCRI_RS_120529	Rdws	stress
			23.796	SCRI_RS_170337	Rls	stress
	QTL-2H-5	2H	40.7932	BOPA2_12_30432	Rdws	stress
			40.7932	SCRI_RS_177405	Rdws	stress
			41.2181	SCRI_RS_154981	Rdws	stress
	QTL-2H-6	2H	55.949	SCRI_RS_231746	Nmrc	control
			56.3739	SCRI_RS_235694	Rdws	stress
			56.3739	SCRI_RS_235694	Rlc	control
			57.7195	BOPA1_ABC07566-2-1-82	Rdws	stress
			57.7195	BOPA1_ABC07566-2-1-82	Rlc	control
			57.8612	BOPA2_12_30582	Rdws	stress
			57.8612	BOPA2_12_30582	Rlc	control
			58.0028	SCRI_RS_155067	Rdwc	control
			58.0028	SCRI_RS_157207	Rdwc	control
			58.6402	BOPA2_12_30561	Rdws	stress
			58.6402	BOPA2_12_30561	Rlc	control
			58.6402	SCRI_RS_185513	Rdws	stress
			58.6402	SCRI_RS_185513	Rlc	control
			58.7819	BOPA1_4049-233	Rdwc	control
			58.7819	SCRI_RS_232669	Rdws	stress
			58.7819	SCRI_RS_232669	Rlc	control
			58.9235	BOPA1_2528-2111	Rdws	stress
			58.9235	BOPA1_2528-2111	Rlc	control
			59.0649	BOPA2_12_10545	Rdwc	control
			59.0649	BOPA2_12_10545	Rdws	stress
			59.0652	SCRI_RS_125516	Rdwc	control
			59.3484	SCRI_RS_12492	Rdwc	control
	QTL-2H-7	2H	64.4476	SCRI_RS_163975	Rlc	control
			64.5892	SCRI_RS_59851	Rlc	control
			67.2805	SCRI_RS_156871	Rls	stress
			67.4929	BOPA1_2809-271	Rdws	stress
			67.4929	BOPA1_2809-271	Rlc	control
			67.4929	BOPA1_2809-271	Rls	stress
			67.9178	BOPA1_ABC22343-1-1-120	Rdwc	control
	QTL-2H-8	2H	74.0793	BOPA2_12_31293	Rdwc	control
			74.0793	BOPA2_12_31293	Rdws	stress
	QTL-2H-10	2H	91.0057	SCRI_RS_195164	Rlc	control
			91.2121	SCRI_RS_239916	Rlc	control
	QTL-2H-11	2H	119.759	BOPA1_6652-209	Rdwc	control
			119.759	BOPA1_6652-209	Rdws	stress
	QTL-3H-3	3H	60.8357	SCRI_RS_161744	Trlc	control
	QTL-3H-8	3H	128.612	BOPA1_3949-1560	Rls	stress
			128.612	SCRI_RS_221869	Rls	stress
			128.754	SCRI_RS_231382	Rls	stress
	QTL-3H-9	3H	132.932	BOPA2_12_21386	Rdwc	control
			133.003	SCRI_RS_14107	Rls	stress
			133.003	SCRI_RS_168977	Rls	stress
	QTL-3H-10	3H	142.21	SCRI_RS_173623	Rdws	stress
			142.21	SCRI_RS_173623	Rls	stress
			143.13	SCRI_RS_238412	Rdws	stress
	QTL-4H-1	4H	0.637394	SCRI_RS_164381	Rlc	control
			0.779037	SCRI_RS_170785	Rlc	control
			0.779037	BOPA2_12_31324	Rlc	control
			0.779037	SCRI_RS_176074	Rlc	control
	QTL-4H-2	4H	17.847	BOPA1_8724-1282	Rdws	stress
	QTL-4H-3	4H	26.7705	BOPA1_4616-503	Rlc	control
	QTL-4H-4	4H	51.4041	BOPA1_1304-478	Rls	stress
			54.4618	SCRI_RS_14612	Rdws	stress
	QTL-4H-7	4H	91.1473	SCRI_RS_168399	Rlc	control
			91.1473	SCRI_RS_168399	Trls	stress
			91.7139	SCRI_RS_25685	Rls	stress
	QTL-4H-8	4H	102.762	SCRI_RS_160461	Rlc	control
	QTL-4H-9	4H	111.331	BOPA1_4170-1094	Rlc	control
			111.331	SCRI_RS_192456	Rdws	stress
	QTL-5H-1	5H	30.5556	SCRI_RS_104699	Rdwc	control
			34.0972	SCRI_RS_175557	Rdwc	control
	QTL-5H-2	5H	41.7361	SCRI_RS_187842	Rlc	control
			43.6806	SCRI_RS_137940	Trlc	control
			44.2361	SCRI_RS_13395	Trlc	control
	QTL-5H-6	5H	122.431	BOPA1_ABC04322-1-3-208	Rlc	control
			122.569	BOPA1_6970-462	Rlc	control
			122.569	SCRI_RS_130992	Rlc	control
			122.639	SCRI_RS_201248	Rdwc	control
			125.764	BOPA1_7523-440	Rlc	control
			125.764	BOPA1_ABC03900-1-2-406	Rlc	control
			125.764	SCRI_RS_133602	Rdwc	control
			125.764	SCRI_RS_229673	Rlc	control
			125.833	BOPA2_12_31237	Rlc	control
	QTL-5H-7	5H	129.931	SCRI_RS_128407	Rdws	stress
			130.347	SCRI_RS_157238	Rlc	control
	QTL-5H-8	5H	137.917	SCRI_RS_198008	Rls	stress
			138.125	BOPA2_12_30400	Rls	stress
			138.958	SCRI_RS_125263	Rls	stress
			139.097	SCRI_RS_208686	Rls	stress
			139.097	SCRI_RS_9455	Rls	stress
	QTL-5H-9	5H	143.681	SCRI_RS_199888	Rlc	control
			143.681	SCRI_RS_199888	Rls	stress
	QTL-6H-2	6H	53.6024	BOPA2_12_21482	Rlc	control
			53.6024	BOPA2_12_21482	Rls	stress
			55.0043	SCRI_RS_125526	Rdwc	control
	QTL-6H-3	6H	91.7139	SCRI_RS_129236	Rdws	stress
			92.2805	BOPA1_8504-785	Rdws	stress
	QTL-7H-1	7H	13.881	SCRI_RS_126944	Rlc	control
			13.881	SCRI_RS_194866	Rlc	control
			13.881	SCRI_RS_137069	Rdwc	control
	QTL-7H-2	7H	23.017	SCRI_RS_47235	Rlc	control
	QTL-7H-4	7H	47.8754	SCRI_RS_152122	Rdwc	control
			47.8754	SCRI_RS_152122	Rdws	stress
			47.8754	SCRI_RS_152122	Rlc	control
			48.9377	BOPA2_12_30752	Rlc	control
			48.9377	SCRI_RS_157020	Rlc	control
			48.9377	SCRI_RS_172335	Rlc	control
			48.9377	SCRI_RS_172335	Rls	stress
	QTL-7H-6	7H	70.5382	SCRI_RS_12729	Rlc	control
			70.5382	SCRI_RS_14173	Rlc	control
			70.5382	SCRI_RS_151367	Rlc	control
			70.6091	BOPA1_5138-265	Nmrc	control
			70.6091	BOPA1_6975-1101	Rlc	control
			70.6091	BOPA1_ABC06618-1-2-314	Rlc	control
			70.6091	BOPA2_12_30794	Trlc	control
			70.6091	SCRI_RS_135346	Trlc	control
			70.6799	SCRI_RS_146847	Rlc	control
			70.6799	SCRI_RS_162419	Rlc	control
			73.5836	BOPA2_12_30213	Rdwc	control
			73.5836	BOPA2_12_30213	Rlc	control
			76.6289	SCRI_RS_127791	Rls	stress
			77.2663	BOPA2_12_30999	Rdwc	control
			77.4079	BOPA1_11619-618	Rdwc	control
			77.9745	BOPA1_3140-491	Rlc	control
	QTL-7H-9	7H	126.133	SCRI_RS_193330	Rls	stress
	QTL-7H-10	7H	137.11	BOPA1_3579-703	Rdwc	control
			137.252	BOPA2_12_30974	Rdwc	control
			137.252	SCRI_RS_14119	Rdwc	control

## Sheet: S5
Table S5. Phenotypic data collected from soil-filled rhizotrons. For each accession the mean value, standard deviation and grouping based on Tuckey test are reported.
Line ID	LRL	Grouping based on Tukey test
WB-075	93.08±67.03	a
WB-240	114.54±31.18	a
WB-254	142.39±7.51	a
WB-311	150.56±12.57	a
WB-415	134.76±52.52	a
WB-480	111.33±84.40	a
Line ID	LRN
WB-075	9.00±6.98	c
WB-240	55.75±12.93	ab
WB-254	34.75±23.58	ac
WB-311	64.50±12.92	b
WB-415	18.88±9.28	c
WB-480	9.00±6.68	c
Line ID	RGA
WB_075	34.93±18.32	c
WB_146	127.76±17.53	a
WB_147	84.83±13.12	b
WB_363	31.09±11.31	c
Line ID	SRN
WB_240	7.50±0.58	a
WB_384	8.00±0.00	a
WB_494	3.00±0.00	b
WB_497	3.00±0.82	b

## Sheet: S6
Table S6. Root traits mean values for barley accessions by release status or by row type
	ARL	LRD	LRL	RDW	RGA	RTL	SRN
	(cm)	(Visual score)	(Visual score)	(mg)	(degrees)	(cm)	(Number)
Release status
Cultivar	25.80 c	3.00 a	1.30 a	18.38 a	60.26 a	160.14 a	6.23 a
Landrace	26.94 b	2.62 b	1.16 a	17.89 a	54.27 b	158.09 a	5.89 b
Wild	28.66 a	1.94 c	0.77 b	14.32 b	42.90 c	118.23 b	4.16 c
Row type
Two-row	26.95 a	2.85 a	1.23	18.11 a	56.27	161.32 a	6.04 a
Six-row	26.07 b	2.62 b	1.16	17.48 b	55.69	149.74 b	5.78 b
Different letters (a, b or c) indicate statistically different values based on Tuckey test. ARL: average root length; LRD: lateral root density; LRL: lateral root length; RDW: root dry weight; RGA: root growth angle; RTL: root total length; SRN: number of seminal roots.

## Sheet: S7
Table S7. Diversity reduction index (DRI) within the WHEALBI collection
CHR	start	end	number of SNPs	PI_wild	PI_land	PI_cult	focalGENE_id	DRIwild_land	DRIland_cult	DRIwild_land_QUANT	DRIland_cult_QUANT	QTL	Sweep genes (Table S9)
1	142445	1372741	1559	0.199879	0.234851	0.220079	HORVU.MOREX.r2.1HG0000020	0.85717	1.0642	0	0	.
1	142445	1543148	1742	0.205794	0.239693	0.226005	HORVU.MOREX.r2.1HG0000030	0.864237	1.058	0	0	.
1	142445	1548880	1759	0.204991	0.23936	0.225549	HORVU.MOREX.r2.1HG0000040	0.862171	1.05863	0	0	.
1	142445	1556391	1759	0.204991	0.23936	0.225549	HORVU.MOREX.r2.1HG0000050	0.862171	1.05863	0	0	.
1	142445	1568338	1811	0.202318	0.236427	0.223369	HORVU.MOREX.r2.1HG0000060	0.861586	1.05595	0	0	.
1	142445	1592220	1841	0.201157	0.235843	0.223318	HORVU.MOREX.r2.1HG0000070	0.85891	1.05368	0	0	.
1	142445	1751348	1881	0.198946	0.235384	0.222915	HORVU.MOREX.r2.1HG0000080	0.851506	1.05353	0	0	.
1	142445	1831000	1926	0.195864	0.233855	0.221405	HORVU.MOREX.r2.1HG0000090	0.844207	1.0538	0	0	.
1	142445	1849635	1929	0.195781	0.233824	0.221437	HORVU.MOREX.r2.1HG0000100	0.843974	1.05352	0	0	.
1	142445	1897050	1948	0.196591	0.233745	0.221835	HORVU.MOREX.r2.1HG0000110	0.84757	1.05137	0	0	.
1	142445	1908174	2088	0.192556	0.231984	0.22041	HORVU.MOREX.r2.1HG0000120	0.837064	1.05023	0	0	.
1	142445	1921455	2164	0.188157	0.22859	0.218076	HORVU.MOREX.r2.1HG0000180	0.830534	1.0461	0	0	.
1	142445	1949154	2179	0.187804	0.228638	0.218215	HORVU.MOREX.r2.1HG0000190	0.828887	1.04567	0	0	.
1	142445	1952203	2246	0.189643	0.230565	0.220093	HORVU.MOREX.r2.1HG0000200	0.829892	1.04551	0	0	.
1	142445	1971374	2321	0.189109	0.230435	0.220324	HORVU.MOREX.r2.1HG0000210	0.82812	1.0439	0	0	.
1	142445	2040294	2414	0.1873	0.229516	0.219634	HORVU.MOREX.r2.1HG0000220	0.823745	1.04303	0	0	.
1	142445	2056051	2501	0.186262	0.229129	0.219301	HORVU.MOREX.r2.1HG0000230	0.820737	1.04286	0	0	.
1	142445	2068659	2555	0.186985	0.23008	0.220895	HORVU.MOREX.r2.1HG0000240	0.820497	1.03978	0	0	.
1	142445	2072139	2608	0.188709	0.231638	0.222315	HORVU.MOREX.r2.1HG0000250	0.822342	1.04013	0	0	.
1	142445	2075267	2608	0.188709	0.231638	0.222315	HORVU.MOREX.r2.1HG0000260	0.822342	1.04013	0	0	.
1	142445	2088058	2636	0.189092	0.232098	0.22199	HORVU.MOREX.r2.1HG0000280	0.822361	1.04357	0	0	.
1	142445	2112164	2647	0.18954	0.232584	0.222452	HORVU.MOREX.r2.1HG0000290	0.82256	1.04359	0	0	.
1	142445	2121228	2647	0.18954	0.232584	0.222452	HORVU.MOREX.r2.1HG0000300	0.82256	1.04359	0	0	.
1	142445	2168081	2717	0.19025	0.233892	0.224158	HORVU.MOREX.r2.1HG0000310	0.82106	1.04157	0	0	qARL-1H.1; qRDW-1H.1
1	142445	2180437	2724	0.19017	0.233864	0.224093	HORVU.MOREX.r2.1HG0000320	0.820826	1.04174	0	0	qARL-1H.1; qRDW-1H.1
1	154960	2205481	2651	0.189222	0.232211	0.222573	HORVU.MOREX.r2.1HG0000390	0.822514	1.04144	0	0	qARL-1H.1; qRDW-1H.1
1	161665	2228690	2627	0.188852	0.232078	0.222338	HORVU.MOREX.r2.1HG0000440	0.821438	1.04192	0	0	qARL-1H.1; qRDW-1H.1
1	165513	2239991	2574	0.187615	0.231185	0.222599	HORVU.MOREX.r2.1HG0000450	0.81935	1.03691	0	0	qARL-1H.1; qRDW-1H.1
1	173290	2382523	2504	0.186284	0.231306	0.224205	HORVU.MOREX.r2.1HG0000460	0.813424	1.03032	0	0	qARL-1H.1; qRDW-1H.1
1	183013	2407317	2524	0.184623	0.23164	0.225384	HORVU.MOREX.r2.1HG0000470	0.805425	1.02658	0	0	qARL-1H.1; qRDW-1H.1
1	243690	2417116	2512	0.186779	0.234802	0.228343	HORVU.MOREX.r2.1HG0000500	0.803829	1.0271	0	0	qARL-1H.1; qRDW-1H.1
1	248830	2431695	2491	0.18593	0.235123	0.229134	HORVU.MOREX.r2.1HG0000520	0.799313	1.02504	0	0	qARL-1H.1; qRDW-1H.1
1	253162	2522029	2462	0.185294	0.236277	0.230302	HORVU.MOREX.r2.1HG0000570	0.792985	1.02486	0	0	qARL-1H.1; qRDW-1H.1
1	282291	2538141	2446	0.185113	0.236212	0.230738	HORVU.MOREX.r2.1HG0000590	0.792459	1.02274	0	0	qARL-1H.1; qRDW-1H.1
1	368469	2573297	2419	0.185034	0.235538	0.229781	HORVU.MOREX.r2.1HG0000610	0.794313	1.02401	0	0	qARL-1H.1; qRDW-1H.1
1	491151	2575792	2344	0.181934	0.23358	0.227237	HORVU.MOREX.r2.1HG0000620	0.787971	1.02674	0	0	qARL-1H.1; qRDW-1H.1
1	512491	2584710	2483	0.18356	0.233223	0.227221	HORVU.MOREX.r2.1HG0000640	0.795813	1.0253	0	0	qARL-1H.1; qRDW-1H.1
1	602963	2587557	2544	0.183167	0.232514	0.22641	HORVU.MOREX.r2.1HG0000660	0.796519	1.02582	0	0	qARL-1H.1; qRDW-1H.1
1	647978	2623673	2552	0.183604	0.233573	0.227641	HORVU.MOREX.r2.1HG0000670	0.79485	1.02496	0	0	qARL-1H.1; qRDW-1H.1
1	651635	2667215	2506	0.182866	0.232799	0.227329	HORVU.MOREX.r2.1HG0000700	0.794344	1.02305	0	0	qARL-1H.1; qRDW-1H.1
1	721191	2740425	2467	0.181177	0.231468	0.226069	HORVU.MOREX.r2.1HG0000720	0.791728	1.02287	0	0	qARL-1H.1; qRDW-1H.1
1	731705	2757225	2512	0.180254	0.23055	0.226033	HORVU.MOREX.r2.1HG0000730	0.790912	1.01914	0	0	qARL-1H.1; qRDW-1H.1
1	736395	2761551	2500	0.180855	0.230829	0.226333	HORVU.MOREX.r2.1HG0000740	0.792492	1.01902	0	0	qARL-1H.1; qRDW-1H.1
1	743562	2810030	2495	0.180652	0.230824	0.226481	HORVU.MOREX.r2.1HG0000750	0.791665	1.01837	0	0	qARL-1H.1; qRDW-1H.1
1	929629	2832949	2475	0.180254	0.230429	0.225758	HORVU.MOREX.r2.1HG0000760	0.791311	1.01981	0	0	qARL-1H.1; qRDW-1H.1
1	1244523	2851519	2212	0.179978	0.231407	0.228596	HORVU.MOREX.r2.1HG0000770	0.786961	1.01178	0	0	qARL-1H.1; qRDW-1H.1
1	1271735	2862777	2115	0.182347	0.234718	0.231082	HORVU.MOREX.r2.1HG0000810	0.785994	1.01508	0	0	qARL-1H.1; qRDW-1H.1
1	1308603	2955752	2145	0.181492	0.233813	0.230303	HORVU.MOREX.r2.1HG0000820	0.785405	1.01461	0	0	qARL-1H.1; qRDW-1H.1
1	1329082	3006695	2123	0.180764	0.234047	0.230778	HORVU.MOREX.r2.1HG0000870	0.781669	1.01358	0	0	qARL-1H.1; qRDW-1H.1
1	1366301	3213881	1966	0.18263	0.232817	0.228837	HORVU.MOREX.r2.1HG0000880	0.793313	1.01666	0	0	qARL-1H.1; qRDW-1H.1
1	1542939	3222557	1598	0.16443	0.221806	0.222454	HORVU.MOREX.r2.1HG0000890	0.752483	0.997212	0	0	qARL-1H.1; qRDW-1H.1
1	1548662	3277151	1588	0.164512	0.2217	0.222616	HORVU.MOREX.r2.1HG0000900	0.753181	0.996062	0	0	qARL-1H.1; qRDW-1H.1
1	1555657	3353645	1597	0.16585	0.222496	0.223722	HORVU.MOREX.r2.1HG0000910	0.756357	0.994754	0	0	qARL-1H.1; qRDW-1H.1
1	1565385	3360941	1608	0.168111	0.224459	0.226269	HORVU.MOREX.r2.1HG0000930	0.759668	0.992339	0	0	qARL-1H.1; qRDW-1H.1
1	1591189	3462693	1610	0.169786	0.22824	0.230167	HORVU.MOREX.r2.1HG0000950	0.754642	0.991976	0	0	qARL-1H.1; qRDW-1H.1
1	1750431	3467892	1583	0.171309	0.227833	0.230181	HORVU.MOREX.r2.1HG0000960	0.762337	0.990224	0	0	qARL-1H.1; qRDW-1H.1
1	1830560	3473341	1534	0.174899	0.229875	0.232469	HORVU.MOREX.r2.1HG0000970	0.770814	0.989302	0	0	qARL-1H.1; qRDW-1H.1
1	1846008	3479894	1534	0.174899	0.229875	0.232469	HORVU.MOREX.r2.1HG0000990	0.770814	0.989302	0	0	qARL-1H.1; qRDW-1H.1
1	1895241	3481175	1531	0.174962	0.229906	0.232451	HORVU.MOREX.r2.1HG0001000	0.770977	0.989503	0	0	qARL-1H.1; qRDW-1H.1
1	1903875	3517972	1465	0.175686	0.22992	0.232039	HORVU.MOREX.r2.1HG0001010	0.77395	0.991245	0	0	qARL-1H.1; qRDW-1H.1
1	1918221	3533594	1437	0.181466	0.233617	0.23654	HORVU.MOREX.r2.1HG0001020	0.78593	0.988144	0	0	qARL-1H.1; qRDW-1H.1
1	1948237	3561024	1402	0.186676	0.238036	0.239652	HORVU.MOREX.r2.1HG0001030	0.792933	0.993527	0	0	qARL-1H.1; qRDW-1H.1
1	1950749	3578231	1425	0.186503	0.238179	0.239105	HORVU.MOREX.r2.1HG0001040	0.791779	0.996283	0	0	qARL-1H.1; qRDW-1H.1
1	1966071	3603218	1378	0.185171	0.236929	0.23795	HORVU.MOREX.r2.1HG0001060	0.790393	0.995882	0	0	qARL-1H.1; qRDW-1H.1
1	2034757	3606866	1350	0.183223	0.235474	0.236814	HORVU.MOREX.r2.1HG0001070	0.787142	0.994571	0	0	qARL-1H.1; qRDW-1H.1
1	2050460	3615653	1358	0.182605	0.230797	0.234124	HORVU.MOREX.r2.1HG0001100	0.799865	0.986372	0	0	qARL-1H.1; qRDW-1H.1
1	2065957	3716387	1339	0.183525	0.230361	0.232594	HORVU.MOREX.r2.1HG0001120	0.805143	0.990795	0	0	qARL-1H.1; qRDW-1H.1
1	2069973	3806298	1327	0.178441	0.223294	0.224709	HORVU.MOREX.r2.1HG0001130	0.80774	0.993971	0	0	qARL-1H.1; qRDW-1H.1
1	2074905	3809422	1363	0.177272	0.222054	0.224622	HORVU.MOREX.r2.1HG0001140	0.807019	0.989055	0	0	qARL-1H.1; qRDW-1H.1
1	2078903	3818867	1491	0.178295	0.22169	0.22388	HORVU.MOREX.r2.1HG0001150	0.812702	0.990636	0	0	qARL-1H.1; qRDW-1H.1
1	2110998	3875138	1474	0.177498	0.220109	0.224649	HORVU.MOREX.r2.1HG0001160	0.814823	0.980652	0	0	qARL-1H.1; qRDW-1H.1
1	2120479	3907322	1495	0.176725	0.219368	0.224191	HORVU.MOREX.r2.1HG0001190	0.814085	0.979406	0	0	qARL-1H.1; qRDW-1H.1
1	2166363	3910752	1461	0.176809	0.217815	0.22264	HORVU.MOREX.r2.1HG0001220	0.820003	0.97926	0	0	qARL-1H.1; qRDW-1H.1
1	2178654	3951632	1540	0.177007	0.214857	0.221949	HORVU.MOREX.r2.1HG0001240	0.831671	0.969424	0	0	qARL-1H.1; qRDW-1H.1
1	2203761	3961684	1533	0.176876	0.214464	0.221499	HORVU.MOREX.r2.1HG0001340	0.832543	0.969611	0	0	qARL-1H.1; qRDW-1H.1
1	2223453	3970382	1521	0.1786	0.214958	0.221934	HORVU.MOREX.r2.1HG0001350	0.838379	0.969922	0	0	qARL-1H.1; qRDW-1H.1
1	2238228	4203606	1517	0.178942	0.214294	0.221669	HORVU.MOREX.r2.1HG0001360	0.842385	0.968166	0	0	qARL-1H.1; qRDW-1H.1
1	2380064	4218740	1513	0.17831	0.213951	0.221458	HORVU.MOREX.r2.1HG0001380	0.840854	0.967566	0	0	qARL-1H.1; qRDW-1H.1
1	2403081	4219156	1474	0.180311	0.21355	0.22041	HORVU.MOREX.r2.1HG0001390	0.851313	0.970227	0	0	qARL-1H.1; qRDW-1H.1
1	2416685	4247314	1461	0.177004	0.208956	0.217593	HORVU.MOREX.r2.1HG0001400	0.854071	0.962051	0	0	.
1	2424636	4253518	1504	0.178836	0.209857	0.216998	HORVU.MOREX.r2.1HG0001410	0.858904	0.968542	0	0	.
1	2520958	4259329	1536	0.183479	0.214127	0.220361	HORVU.MOREX.r2.1HG0001430	0.863256	0.972938	0	0	.
1	2537725	4266371	1619	0.185532	0.216087	0.219153	HORVU.MOREX.r2.1HG0001440	0.864853	0.98662	0	0	.
1	2552236	4269550	1620	0.185819	0.216432	0.21935	HORVU.MOREX.r2.1HG0001450	0.864803	0.987277	0	0	.
1	2575244	4277252	1679	0.185209	0.215899	0.21881	HORVU.MOREX.r2.1HG0001460	0.864143	0.987278	0	0	.
1	2581096	4280386	1638	0.18174	0.213836	0.216924	HORVU.MOREX.r2.1HG0001470	0.856609	0.986392	0	0	.
1	2586771	4287647	1512	0.183425	0.215581	0.217857	HORVU.MOREX.r2.1HG0001480	0.857453	0.990011	0	0	.
1	2621151	4309388	1505	0.181928	0.211472	0.213992	HORVU.MOREX.r2.1HG0001490	0.866602	0.98875	0	0	.
1	2664432	4324648	1512	0.183429	0.21261	0.215086	HORVU.MOREX.r2.1HG0001500	0.868914	0.989	0	0	.
1	2720280	4340103	1510	0.183622	0.212736	0.215008	HORVU.MOREX.r2.1HG0001510	0.869289	0.989903	0	0	.
1	2754466	4459444	1455	0.18561	0.213785	0.21507	HORVU.MOREX.r2.1HG0001520	0.874098	0.994291	0	0	.
1	2759277	4472554	1491	0.185095	0.214551	0.215647	HORVU.MOREX.r2.1HG0001530	0.868823	0.995143	0	0	.
1	2807705	4474047	1493	0.185171	0.21462	0.215732	HORVU.MOREX.r2.1HG0001540	0.868894	0.995074	0	0	.
1	2832068	4477261	1513	0.184776	0.215029	0.216117	HORVU.MOREX.r2.1HG0001550	0.86556	0.995188	0	0	.
1	2847713	4484439	1564	0.183022	0.216248	0.218522	HORVU.MOREX.r2.1HG0001560	0.853143	0.990049	0	0	.
1	2861288	4527874	1580	0.182342	0.215631	0.217379	HORVU.MOREX.r2.1HG0001570	0.852463	0.992312	0	0	.
1	2954868	4588831	1638	0.181032	0.215441	0.216063	HORVU.MOREX.r2.1HG0001580	0.84737	0.997249	0	0	.
1	3006099	4613637	1626	0.181976	0.214966	0.215343	HORVU.MOREX.r2.1HG0001590	0.853356	0.998327	0	0	.
1	3207048	4616141	1631	0.182154	0.215338	0.216003	HORVU.MOREX.r2.1HG0001610	0.852737	0.997058	0	0	.
1	3218162	4640676	1770	0.179193	0.216281	0.216617	HORVU.MOREX.r2.1HG0001620	0.836098	0.998517	0	0	qRDW-1H.2
1	3276735	4801187	1863	0.180187	0.215244	0.215333	HORVU.MOREX.r2.1HG0001630	0.84436	0.999605	0	0	qRDW-1H.2
1	3346327	4806920	1920	0.179196	0.214445	0.214701	HORVU.MOREX.r2.1HG0001640	0.84295	0.998861	0	0	qRDW-1H.2
1	3356736	4819281	1955	0.178726	0.214502	0.214483	HORVU.MOREX.r2.1HG0001650	0.840643	1.00008	0	0	qRDW-1H.2
1	3460175	4833794	1956	0.177727	0.214111	0.213564	HORVU.MOREX.r2.1HG0001660	0.837652	1.00245	0	0	qRDW-1H.2
1	3465187	4838486	1961	0.181209	0.215577	0.213432	HORVU.MOREX.r2.1HG0001690	0.847644	1.0096	0	0	qRDW-1H.2
1	3471449	4854240	2060	0.179397	0.214768	0.213106	HORVU.MOREX.r2.1HG0001710	0.842633	1.00745	0	0	qRDW-1H.2
1	3477678	4869152	2101	0.178832	0.214344	0.211976	HORVU.MOREX.r2.1HG0001720	0.841707	1.01067	0	0	qRDW-1H.2
1	3480142	4874695	2108	0.178962	0.214637	0.212085	HORVU.MOREX.r2.1HG0001730	0.841188	1.01149	0	0	qRDW-1H.2
1	3516653	4882296	2186	0.179619	0.214452	0.211897	HORVU.MOREX.r2.1HG0001740	0.844809	1.01151	0	0	qRDW-1H.2
1	3530269	4893119	2234	0.179277	0.213812	0.211578	HORVU.MOREX.r2.1HG0001750	0.845696	1.01008	0	0	qRDW-1H.2
1	3550061	4946730	2217	0.176317	0.210962	0.208507	HORVU.MOREX.r2.1HG0001760	0.843208	1.01124	0	0	qRDW-1H.2
1	3577202	5017603	2258	0.174707	0.209948	0.208256	HORVU.MOREX.r2.1HG0001770	0.839776	1.00775	0	0	qRDW-1H.2
1	3600861	5038985	2244	0.175676	0.210359	0.208338	HORVU.MOREX.r2.1HG0001780	0.842607	1.00926	0	0	qRDW-1H.2
1	3605837	5044661	2292	0.175066	0.209492	0.20808	HORVU.MOREX.r2.1HG0001790	0.843156	1.00647	0	0	qRDW-1H.2
1	3613443	5049485	2266	0.179602	0.212024	0.209465	HORVU.MOREX.r2.1HG0001810	0.853971	1.01166	0	0	qRDW-1H.2
1	3712674	5052094	2226	0.180516	0.21412	0.21161	HORVU.MOREX.r2.1HG0001830	0.850062	1.01133	0	0	qRDW-1H.2
1	3804689	5070993	2230	0.181146	0.214384	0.211375	HORVU.MOREX.r2.1HG0001840	0.85187	1.01359	0	0	qRDW-1H.2
1	3807385	5077495	2259	0.182752	0.216252	0.213015	HORVU.MOREX.r2.1HG0001850	0.851935	1.01451	0	0	qRDW-1H.2
1	3812348	5086023	2220	0.181812	0.215743	0.212407	HORVU.MOREX.r2.1HG0001860	0.849692	1.015	0	0	qRDW-1H.2
1	3874846	5103733	2072	0.180601	0.21526	0.211411	HORVU.MOREX.r2.1HG0001870	0.846138	1.01738	0	0	qRDW-1H.2
1	3905955	5136370	2060	0.180909	0.21566	0.211673	HORVU.MOREX.r2.1HG0001890	0.846003	1.01799	0	0	qRDW-1H.2
1	3909256	5408009	2050	0.181041	0.215617	0.211469	HORVU.MOREX.r2.1HG0001900	0.846749	1.01873	0	0	qRDW-1H.2
1	3939189	5408898	2044	0.181155	0.215836	0.211588	HORVU.MOREX.r2.1HG0001910	0.846433	1.01917	0	0	qRDW-1H.2
1	3960383	5480100	1933	0.180018	0.216972	0.210462	HORVU.MOREX.r2.1HG0001920	0.837187	1.02953	0	0	qRDW-1H.2
1	3961751	5483269	1934	0.179914	0.21692	0.210384	HORVU.MOREX.r2.1HG0001940	0.836921	1.02966	0	0	qRDW-1H.2
1	4201460	5483865	1904	0.180051	0.217289	0.210254	HORVU.MOREX.r2.1HG0001950	0.836165	1.03194	0	0	qRDW-1H.2
1	4214970	5495350	1976	0.177683	0.214226	0.207329	HORVU.MOREX.r2.1HG0001970	0.837026	1.03174	0	0	qRDW-1H.2
1	4218758	5522046	2018	0.177206	0.21372	0.206438	HORVU.MOREX.r2.1HG0001980	0.836787	1.03364	0	0	qRDW-1H.2
1	4245687	5556319	2071	0.178399	0.214129	0.206838	HORVU.MOREX.r2.1HG0001990	0.840583	1.03362	0	0	qRDW-1H.2
1	4251962	5568107	2024	0.180011	0.215894	0.2083	HORVU.MOREX.r2.1HG0002010	0.841151	1.03479	0	0	qRDW-1H.2
1	4256272	5570963	2027	0.178088	0.214997	0.208949	HORVU.MOREX.r2.1HG0002020	0.835958	1.02762	0	0	qRDW-1H.2
1	4261507	5585662	1932	0.173595	0.210019	0.204467	HORVU.MOREX.r2.1HG0002050	0.834451	1.02589	0	0	qRDW-1H.2
1	4268664	5593297	1966	0.174159	0.211071	0.206542	HORVU.MOREX.r2.1HG0002070	0.833031	1.02092	0	0	qRDW-1H.2
1	4273486	5603315	2040	0.174132	0.212362	0.208564	HORVU.MOREX.r2.1HG0002090	0.828073	1.01738	0	0	qRDW-1H.2
1	4277311	5626872	2059	0.176953	0.215543	0.211057	HORVU.MOREX.r2.1HG0002100	0.828902	1.02029	0	0	qRDW-1H.2
1	4286866	5632543	2094	0.17951	0.218313	0.21346	HORVU.MOREX.r2.1HG0002140	0.830045	1.02172	0	0	qRDW-1H.2
1	4308096	5667174	2096	0.180323	0.218127	0.213766	HORVU.MOREX.r2.1HG0002150	0.834285	1.01949	0	0	qRDW-1H.2
1	4320212	5669770	2065	0.179893	0.218359	0.21434	HORVU.MOREX.r2.1HG0002170	0.831555	1.01791	0	0	qRDW-1H.2
1	4339402	5699958	2098	0.180423	0.218157	0.214854	HORVU.MOREX.r2.1HG0002180	0.834614	1.01469	0	0	qRDW-1H.2
1	4458893	5703749	2102	0.180448	0.217965	0.214588	HORVU.MOREX.r2.1HG0002190	0.835426	1.01504	0	0	qRDW-1H.2
1	4471343	5733655	2102	0.18161	0.217245	0.214612	HORVU.MOREX.r2.1HG0002200	0.843187	1.01172	0	0	qRDW-1H.2
1	4472963	5838691	2109	0.182411	0.217451	0.214394	HORVU.MOREX.r2.1HG0002210	0.845945	1.01362	0	0	qRDW-1H.2
1	4476245	5852321	2167	0.181667	0.21734	0.214902	HORVU.MOREX.r2.1HG0002230	0.843085	1.01084	0	0	qRDW-1H.2
1	4478377	5907865	2280	0.184086	0.217017	0.209521	HORVU.MOREX.r2.1HG0002240	0.85494	1.03415	0	0	qRDW-1H.2
1	4526612	5912434	2258	0.186593	0.218953	0.210688	HORVU.MOREX.r2.1HG0002260	0.858661	1.03745	0	0	qRDW-1H.2
1	4584271	5944617	2280	0.185927	0.21997	0.212807	HORVU.MOREX.r2.1HG0002270	0.851968	1.03215	0	0	qRDW-1H.2
1	4612681	5968265	2280	0.185227	0.222032	0.21703	HORVU.MOREX.r2.1HG0002280	0.84138	1.02203	0	0	qRDW-1H.2
1	4615836	6067602	2338	0.184932	0.223506	0.218588	HORVU.MOREX.r2.1HG0002290	0.834805	1.02151	0	0	qRDW-1H.2
1	4634732	6100209	2337	0.188146	0.22385	0.219064	HORVU.MOREX.r2.1HG0002300	0.847321	1.02089	0	0	qRDW-1H.2
1	4798813	6144527	2209	0.188497	0.224298	0.219816	HORVU.MOREX.r2.1HG0002310	0.847199	1.0195	0	0	qRDW-1H.2
1	4805401	6268320	2150	0.191415	0.227198	0.222637	HORVU.MOREX.r2.1HG0002320	0.849143	1.01961	0	0	qRDW-1H.2
1	4816832	6394840	2107	0.191448	0.226947	0.221599	HORVU.MOREX.r2.1HG0002330	0.850182	1.02309	0	0	.
1	4833454	6409679	2164	0.191688	0.227437	0.222002	HORVU.MOREX.r2.1HG0002350	0.849438	1.02343	0	0	.
1	4837151	6428312	2185	0.19294	0.227332	0.221739	HORVU.MOREX.r2.1HG0002390	0.855089	1.02413	0	0	.
1	4840747	6474881	2163	0.190161	0.224873	0.219761	HORVU.MOREX.r2.1HG0002400	0.852209	1.02225	0	0	.
1	4867584	6492326	2031	0.192886	0.226678	0.221463	HORVU.MOREX.r2.1HG0002410	0.857224	1.02253	0	0	.
1	4874374	6638483	2076	0.191121	0.226322	0.221687	HORVU.MOREX.r2.1HG0002430	0.851046	1.02001	0	0	.
1	4880464	6719159	2065	0.190475	0.226419	0.221281	HORVU.MOREX.r2.1HG0002460	0.847965	1.02222	0	0	.
1	4890588	6726671	1997	0.189515	0.225895	0.221203	HORVU.MOREX.r2.1HG0002490	0.845779	1.02029	0	0	.
1	4944220	6750709	1909	0.190127	0.227182	0.22191	HORVU.MOREX.r2.1HG0002510	0.84377	1.02273	0	0	.
1	5016360	6817544	1865	0.192044	0.229952	0.223761	HORVU.MOREX.r2.1HG0002520	0.842018	1.02648	0	0	.
1	5038248	6865205	1819	0.193219	0.231133	0.224598	HORVU.MOREX.r2.1HG0002530	0.842767	1.02786	0	0	.
1	5039439	6932707	1895	0.194441	0.232003	0.22482	HORVU.MOREX.r2.1HG0002540	0.844787	1.03059	0	0	.
1	5046312	7106758	1913	0.199317	0.233026	0.225117	HORVU.MOREX.r2.1HG0002560	0.861295	1.03364	0	0	.
1	5050418	7212682	1941	0.198162	0.231627	0.222971	HORVU.MOREX.r2.1HG0002570	0.861501	1.03715	0	0	.
1	5069421	7213711	1908	0.197752	0.230497	0.221902	HORVU.MOREX.r2.1HG0002580	0.863844	1.03706	0	0	.
1	5076068	7247175	1817	0.198578	0.231887	0.224319	HORVU.MOREX.r2.1HG0002600	0.862295	1.0323	0	0	.
1	5084604	7255092	1821	0.198488	0.23036	0.222527	HORVU.MOREX.r2.1HG0002610	0.867399	1.03369	0	0	.
1	5103536	7260237	1883	0.196692	0.229649	0.222102	HORVU.MOREX.r2.1HG0002620	0.862478	1.03252	0	0	.
1	5136134	7392278	1883	0.196692	0.229649	0.222102	HORVU.MOREX.r2.1HG0002630	0.862478	1.03252	0	0	.
1	5407773	7411434	1920	0.198039	0.229501	0.222442	HORVU.MOREX.r2.1HG0002640	0.868635	1.03037	0	0	.
1	5408284	7420888	2020	0.198016	0.228506	0.221559	HORVU.MOREX.r2.1HG0002650	0.872163	1.03	0	0	.
1	5479864	7455901	2024	0.197877	0.228284	0.221276	HORVU.MOREX.r2.1HG0002700	0.872392	1.0303	0	0	.
1	5480375	7456704	2024	0.197877	0.228284	0.221276	HORVU.MOREX.r2.1HG0002730	0.872392	1.0303	0	0	.
1	5483314	7487657	2018	0.198144	0.228367	0.22122	HORVU.MOREX.r2.1HG0002750	0.873208	1.03091	0	0	.
1	5489913	7505593	2007	0.198435	0.228412	0.220762	HORVU.MOREX.r2.1HG0002770	0.874264	1.03315	0	0	.
1	5518741	7595999	1989	0.198999	0.231001	0.223086	HORVU.MOREX.r2.1HG0002780	0.867212	1.03396	0	0	.
1	5553962	7741757	1997	0.19708	0.22938	0.221141	HORVU.MOREX.r2.1HG0002790	0.865068	1.03564	0	0	.
1	5567910	7755017	2006	0.19345	0.226965	0.219069	HORVU.MOREX.r2.1HG0002800	0.858566	1.03447	0	0	.
1	5568453	7768722	2048	0.196577	0.228426	0.221855	HORVU.MOREX.r2.1HG0002820	0.86642	1.02834	0	0	.
1	5582447	7805497	2062	0.195232	0.226955	0.220469	HORVU.MOREX.r2.1HG0002830	0.866122	1.02814	0	0	.
1	5592511	7818805	2086	0.193036	0.224834	0.218301	HORVU.MOREX.r2.1HG0002840	0.864594	1.02862	0	0	.
1	5599245	7821156	2082	0.19145	0.222695	0.215947	HORVU.MOREX.r2.1HG0002850	0.865726	1.02987	0	0	.
1	5625460	7835959	2044	0.190476	0.221321	0.213914	HORVU.MOREX.r2.1HG0002860	0.866657	1.03308	0	0	.
1	5630981	7886278	2023	0.185244	0.217037	0.208701	HORVU.MOREX.r2.1HG0002870	0.859966	1.03812	0	0	.
1	5665687	7940753	1987	0.181641	0.214109	0.205438	HORVU.MOREX.r2.1HG0002880	0.855124	1.04025	0	0	.
1	5668265	7951065	1989	0.181569	0.214093	0.205456	HORVU.MOREX.r2.1HG0002900	0.854864	1.04009	0	0	.
1	5696296	8011662	1986	0.18059	0.213895	0.205648	HORVU.MOREX.r2.1HG0002940	0.851247	1.03824	0	0	.
1	5700463	8014732	2012	0.179851	0.213113	0.204856	HORVU.MOREX.r2.1HG0002970	0.850919	1.03843	0	0	.
1	5723081	8024361	1992	0.179105	0.214984	0.206175	HORVU.MOREX.r2.1HG0003010	0.840526	1.04075	0	0	.
1	5830656	8025318	2000	0.178993	0.214924	0.206106	HORVU.MOREX.r2.1HG0003020	0.840253	1.0408	0	0	.
1	5844661	8027832	1977	0.178026	0.2148	0.206883	HORVU.MOREX.r2.1HG0003030	0.836415	1.0365	0	0	.
1	5900528	8047048	2001	0.180163	0.216293	0.209079	HORVU.MOREX.r2.1HG0003040	0.84034	1.03293	0	0	.
1	5910964	8047876	1873	0.177671	0.214697	0.213195	HORVU.MOREX.r2.1HG0003050	0.835218	1.00673	0	0	.
1	5942850	8123879	1855	0.178257	0.213954	0.211974	HORVU.MOREX.r2.1HG0003060	0.840606	1.00892	0	0	.
1	5967504	8128860	1776	0.181028	0.211045	0.206312	HORVU.MOREX.r2.1HG0003070	0.864204	1.02188	0	0	.
1	6053729	8151480	1742	0.18112	0.209056	0.203804	HORVU.MOREX.r2.1HG0003080	0.872471	1.02456	0	0	.
1	6091499	8199522	1752	0.181767	0.209267	0.202179	HORVU.MOREX.r2.1HG0003090	0.874582	1.03341	0	0	.
1	6142342	8202735	1697	0.181232	0.209512	0.201374	HORVU.MOREX.r2.1HG0003100	0.871169	1.0385	0	0	.
1	6263709	8217976	1746	0.17774	0.206559	0.196438	HORVU.MOREX.r2.1HG0003120	0.866923	1.04903	0	0	.
1	6393356	8248792	1747	0.178839	0.208147	0.197909	HORVU.MOREX.r2.1HG0003130	0.86565	1.04924	0	0	.
1	6400364	8260183	1741	0.179028	0.208331	0.198053	HORVU.MOREX.r2.1HG0003150	0.865786	1.0494	0	0	.
1	6426474	8277616	1631	0.177316	0.205047	0.195293	HORVU.MOREX.r2.1HG0003170	0.871047	1.04751	0	0	.
1	6472905	8286570	1594	0.175833	0.204824	0.19506	HORVU.MOREX.r2.1HG0003210	0.865048	1.04762	0	0	.
1	6479572	8300974	1602	0.174212	0.203964	0.193804	HORVU.MOREX.r2.1HG0003220	0.860949	1.04985	0	0	.
1	6627895	8338461	1601	0.177151	0.205826	0.194433	HORVU.MOREX.r2.1HG0003250	0.867138	1.05573	0	0	.
1	6708439	8386165	1601	0.178812	0.206063	0.195414	HORVU.MOREX.r2.1HG0003270	0.873875	1.05184	0	0	.
1	6725190	8417733	1659	0.178397	0.204629	0.195367	HORVU.MOREX.r2.1HG0003280	0.87778	1.0451	0	0	.
1	6747261	8492800	1661	0.17846	0.204543	0.195265	HORVU.MOREX.r2.1HG0003290	0.878425	1.0452	0	0	.
1	6815946	8510988	1726	0.178545	0.204935	0.19561	HORVU.MOREX.r2.1HG0003300	0.877219	1.04535	0	0	.
1	6864537	8514056	1751	0.177413	0.204104	0.196189	HORVU.MOREX.r2.1HG0003310	0.875336	1.03839	0	0	.
1	6930870	8661384	1784	0.178525	0.203926	0.196047	HORVU.MOREX.r2.1HG0003330	0.881263	1.03824	0	0	.
1	7098915	8794812	1755	0.176627	0.201898	0.194308	HORVU.MOREX.r2.1HG0003340	0.88074	1.03715	0	0	.
1	7209149	8813156	1699	0.173497	0.203503	0.196529	HORVU.MOREX.r2.1HG0003350	0.859459	1.03377	0	0	.
1	7213364	8828445	1615	0.172781	0.204126	0.198452	HORVU.MOREX.r2.1HG0003360	0.853614	1.02722	0	0	.
1	7246642	8836964	1620	0.172816	0.203876	0.198473	HORVU.MOREX.r2.1HG0003370	0.854776	1.02592	0	0	.
1	7253181	8862118	1633	0.172683	0.203765	0.198144	HORVU.MOREX.r2.1HG0003380	0.854597	1.02701	0	0	.
1	7255690	9035260	1650	0.168547	0.200058	0.194692	HORVU.MOREX.r2.1HG0003400	0.849989	1.02621	0	0	.
1	7392081	9136337	1648	0.17297	0.203379	0.198396	HORVU.MOREX.r2.1HG0003410	0.857488	1.02391	0	0	.
1	7409387	9138033	1647	0.172648	0.203079	0.198399	HORVU.MOREX.r2.1HG0003420	0.857184	1.02246	0	0	.
1	7418081	9171532	1624	0.168892	0.201366	0.195306	HORVU.MOREX.r2.1HG0003430	0.846361	1.02952	0	0	.
1	7451428	9190370	1573	0.169697	0.203362	0.198176	HORVU.MOREX.r2.1HG0003470	0.842217	1.02491	0	0	.
1	7456096	9343038	1573	0.169697	0.203362	0.198176	HORVU.MOREX.r2.1HG0003480	0.842217	1.02491	0	0	.
1	7486864	9354610	1573	0.169697	0.203362	0.198176	HORVU.MOREX.r2.1HG0003490	0.842217	1.02491	0	0	.
1	7497837	9362956	1572	0.169713	0.203215	0.198047	HORVU.MOREX.r2.1HG0003500	0.842872	1.02484	0	0	.
1	7593729	9430121	1511	0.172042	0.203838	0.199787	HORVU.MOREX.r2.1HG0003530	0.851308	1.01931	0	0	.
1	7741455	9446426	1499	0.174477	0.206344	0.203774	HORVU.MOREX.r2.1HG0003540	0.852702	1.01202	0	0	.
1	7750002	9456220	1509	0.175652	0.206246	0.204946	HORVU.MOREX.r2.1HG0003560	0.858522	1.00605	0	0	.
1	7764073	9739368	1537	0.184493	0.201297	0.200993	HORVU.MOREX.r2.1HG0003590	0.920472	1.00144	0	0	.
1	7804601	9743439	1494	0.184317	0.193645	0.193746	HORVU.MOREX.r2.1HG0003600	0.954195	0.999504	0	0	.
1	7818495	9763576	1447	0.184951	0.194056	0.195135	HORVU.MOREX.r2.1HG0003620	0.95538	0.99474	0	0	.
1	7819995	10053860	1451	0.184559	0.193598	0.195444	HORVU.MOREX.r2.1HG0003630	0.955604	0.991015	0	0	.
1	7831887	10090029	1410	0.186735	0.194265	0.196607	HORVU.MOREX.r2.1HG0003690	0.963136	0.988664	0	0	.
1	7884545	10179757	1355	0.190304	0.195323	0.198928	HORVU.MOREX.r2.1HG0003730	0.975556	0.982745	0	0	.
1	7939019	10404246	1445	0.192166	0.197968	0.202782	HORVU.MOREX.r2.1HG0003740	0.972101	0.977376	0	0	.
1	7949277	10425150	1464	0.192866	0.198537	0.203469	HORVU.MOREX.r2.1HG0003750	0.972806	0.976896	0	0	.
1	8011438	10452804	1475	0.194519	0.19981	0.203749	HORVU.MOREX.r2.1HG0003770	0.974782	0.981572	0	0	.
1	8014508	10481005	1507	0.200946	0.203192	0.205119	HORVU.MOREX.r2.1HG0003790	0.989465	0.991042	0	0	.
1	8020044	10564767	1703	0.211408	0.21079	0.208738	HORVU.MOREX.r2.1HG0003800	1.0028	1.00938	0	0	.
1	8025100	10573419	1747	0.217447	0.209679	0.205164	HORVU.MOREX.r2.1HG0003840	1.03536	1.02098	0	0	.
1	8027578	10610936	1753	0.21741	0.209942	0.20543	HORVU.MOREX.r2.1HG0003850	1.03395	1.02094	0	0	.
1	8041780	10681794	1722	0.216951	0.208958	0.203733	HORVU.MOREX.r2.1HG0003870	1.0365	1.02445	0	0	.
1	8047134	10756277	1702	0.218573	0.207983	0.203054	HORVU.MOREX.r2.1HG0003910	1.04858	1.02313	0	0	.
1	8118171	10763470	1729	0.216653	0.207913	0.202816	HORVU.MOREX.r2.1HG0003920	1.04011	1.02395	0	0	.
1	8123967	10791760	1755	0.215679	0.207331	0.203194	HORVU.MOREX.r2.1HG0003930	1.03841	1.0194	0	0	.
1	8149110	10818983	1770	0.214654	0.207424	0.203953	HORVU.MOREX.r2.1HG0003950	1.03325	1.01622	0	0	.
1	8193414	10838776	1797	0.21201	0.205303	0.202686	HORVU.MOREX.r2.1HG0003970	1.03115	1.0123	0	0	.
1	8202445	10872999	1757	0.210199	0.20403	0.202683	HORVU.MOREX.r2.1HG0003980	1.02882	1.00633	0	0	.
1	8211997	11045510	1759	0.209106	0.202991	0.202077	HORVU.MOREX.r2.1HG0003990	1.02871	1.00431	0	0	.
1	8245866	11089380	1714	0.211991	0.203989	0.204889	HORVU.MOREX.r2.1HG0004000	1.03739	0.995812	0	0	.
1	8259350	11147243	1725	0.211249	0.204379	0.204373	HORVU.MOREX.r2.1HG0004020	1.03205	1.00003	0	0	.
1	8276843	11166373	1731	0.210647	0.204204	0.203781	HORVU.MOREX.r2.1HG0004040	1.03008	1.00198	0	0	.
1	8286205	11219484	1742	0.209612	0.203356	0.203157	HORVU.MOREX.r2.1HG0004050	1.02932	1.00093	0	0	.
1	8298955	11263967	1803	0.210746	0.205377	0.207229	HORVU.MOREX.r2.1HG0004060	1.02493	0.991474	0	0	.
1	8337984	11338996	1825	0.210611	0.202556	0.202991	HORVU.MOREX.r2.1HG0004070	1.0379	0.997958	0	0	.
1	8384960	11361996	1906	0.208094	0.20127	0.20161	HORVU.MOREX.r2.1HG0004080	1.0323	0.998393	0	0	.
1	8417074	11659779	1832	0.209995	0.202749	0.202602	HORVU.MOREX.r2.1HG0004130	1.03406	1.00069	0	0	.
1	8492030	11666626	1832	0.210062	0.203068	0.203082	HORVU.MOREX.r2.1HG0004140	1.03283	0.999934	0	0	.
1	8507863	11683083	1838	0.209831	0.203342	0.203447	HORVU.MOREX.r2.1HG0004150	1.03042	0.999508	0	0	.
1	8512090	11732367	1778	0.211007	0.201426	0.201181	HORVU.MOREX.r2.1HG0004200	1.04532	1.00116	0	0	.
1	8659006	11735421	1708	0.213126	0.200808	0.200981	HORVU.MOREX.r2.1HG0004210	1.05843	0.99918	0	0	.
1	8793587	11746148	1690	0.213562	0.2018	0.201754	HORVU.MOREX.r2.1HG0004220	1.05553	1.00022	0	0	.
1	8806889	11754947	1695	0.210682	0.200691	0.200413	HORVU.MOREX.r2.1HG0004230	1.04742	1.00132	0	0	.
1	8827613	11760423	1760	0.205696	0.198835	0.198777	HORVU.MOREX.r2.1HG0004250	1.03285	1.00028	0	0	.
1	8835070	11773646	1772	0.206114	0.199176	0.199057	HORVU.MOREX.r2.1HG0004280	1.03317	1.00057	0	0	.
1	8859434	11801684	1830	0.203639	0.199772	0.199824	HORVU.MOREX.r2.1HG0004290	1.01843	0.999752	0	0	.
1	9033410	11929250	1782	0.207001	0.201938	0.20184	HORVU.MOREX.r2.1HG0004310	1.02389	1.00046	0	0	.
1	9133956	11944883	1802	0.206363	0.203036	0.202229	HORVU.MOREX.r2.1HG0004330	1.01562	1.0038	0	0	.
1	9137656	12000830	1781	0.2033	0.201293	0.200445	HORVU.MOREX.r2.1HG0004340	1.0095	1.00403	0	0	.
1	9166089	12068520	1786	0.204968	0.202713	0.201554	HORVU.MOREX.r2.1HG0004360	1.0106	1.00548	0	0	.
1	9181126	12071189	1816	0.202853	0.20071	0.197536	HORVU.MOREX.r2.1HG0004390	1.01017	1.01529	0	0	.
1	9341848	12170485	1847	0.202769	0.200793	0.197674	HORVU.MOREX.r2.1HG0004410	1.00937	1.01502	0	0	.
1	9348016	12174609	1920	0.202982	0.201223	0.193897	HORVU.MOREX.r2.1HG0004420	1.00833	1.03593	0	0	.
1	9361766	12328405	1945	0.202773	0.201401	0.19459	HORVU.MOREX.r2.1HG0004430	1.00649	1.03329	0	0	.
1	9428346	12331501	1998	0.201619	0.201858	0.195468	HORVU.MOREX.r2.1HG0004440	0.998872	1.0311	0	0	.
1	9444923	12393360	2173	0.196519	0.200901	0.192538	HORVU.MOREX.r2.1HG0004450	0.979222	1.04129	0	0	.
1	9451987	12426459	2201	0.198747	0.20249	0.19637	HORVU.MOREX.r2.1HG0004460	0.982385	1.02966	0	0	.
1	9734039	12428395	2150	0.199057	0.204343	0.197077	HORVU.MOREX.r2.1HG0004470	0.975339	1.03509	0	0	.
1	9740636	12474813	2188	0.194025	0.207782	0.204821	HORVU.MOREX.r2.1HG0004500	0.936831	1.01378	0	0	.
1	9761972	12507012	2201	0.195411	0.208229	0.208712	HORVU.MOREX.r2.1HG0004550	0.941264	0.997792	0	0	.
1	10053481	12579009	2238	0.198361	0.207256	0.206111	HORVU.MOREX.r2.1HG0004560	0.959058	1.0053	0	0	.
1	10089730	12582786	2275	0.199416	0.207123	0.204936	HORVU.MOREX.r2.1HG0004610	0.964504	1.01018	0	0	.
1	10179275	12621643	2297	0.199706	0.208102	0.205374	HORVU.MOREX.r2.1HG0004620	0.961504	1.01267	0	0	.
1	10397928	12628283	2245	0.200775	0.210478	0.207827	HORVU.MOREX.r2.1HG0004630	0.955991	1.01217	0	0	.
1	10424636	12845324	2248	0.204477	0.213141	0.209383	HORVU.MOREX.r2.1HG0004640	0.961173	1.01713	0	0	.
1	10449975	12851288	2251	0.203994	0.211786	0.207664	HORVU.MOREX.r2.1HG0004650	0.964867	1.01894	0	0	.
1	10476540	12904165	2302	0.202076	0.211643	0.207574	HORVU.MOREX.r2.1HG0004660	0.956836	1.0187	0	0	.
1	10552633	12909033	2264	0.198458	0.210975	0.208509	HORVU.MOREX.r2.1HG0004670	0.943356	1.01129	0	0	.
1	10573192	12913580	2110	0.189559	0.21109	0.211634	HORVU.MOREX.r2.1HG0004680	0.902614	0.997546	0	0	.
1	10610441	12919142	2113	0.189391	0.210813	0.211251	HORVU.MOREX.r2.1HG0004690	0.902986	0.99802	0	0	.
1	10680936	12925008	2121	0.189517	0.210882	0.211238	HORVU.MOREX.r2.1HG0004700	0.903274	0.998391	0	0	.
1	10755618	13040101	2216	0.18685	0.208505	0.207718	HORVU.MOREX.r2.1HG0004730	0.900895	1.00361	0	0	.
1	10762866	13049055	2189	0.187223	0.208247	0.206875	HORVU.MOREX.r2.1HG0004760	0.903669	1.00633	0	0	.
1	10789510	13164784	2138	0.187859	0.208878	0.207087	HORVU.MOREX.r2.1HG0004780	0.903969	1.00825	0	0	.
1	10817127	13288004	2133	0.188526	0.209771	0.206144	HORVU.MOREX.r2.1HG0004810	0.903331	1.01678	0	0	.
1	10835364	13297647	2158	0.189884	0.211782	0.207523	HORVU.MOREX.r2.1HG0004820	0.901263	1.01958	0	0	.
1	10871396	13549037	2162	0.192358	0.214187	0.20913	HORVU.MOREX.r2.1HG0004830	0.90263	1.02308	0	0	.
1	11044130	13663698	2278	0.19022	0.214354	0.205261	HORVU.MOREX.r2.1HG0004840	0.892429	1.04224	0	0	.
1	11088862	13759747	2317	0.187542	0.214738	0.205306	HORVU.MOREX.r2.1HG0004860	0.878988	1.04381	0	0	qSRN-1H.1
1	11146178	13809141	2321	0.187657	0.214041	0.204806	HORVU.MOREX.r2.1HG0004870	0.882236	1.04299	0	0	qSRN-1H.1
1	11162663	13992450	2311	0.188256	0.21408	0.205537	HORVU.MOREX.r2.1HG0004900	0.884755	1.03964	0	0	qSRN-1H.1
1	11219068	14003076	2366	0.190774	0.216324	0.208124	HORVU.MOREX.r2.1HG0004930	0.887109	1.03759	0	0	qSRN-1H.1
1	11260933	14298092	2325	0.192318	0.218304	0.208364	HORVU.MOREX.r2.1HG0004940	0.886178	1.04552	0	0	qSRN-1H.1
1	11336058	14387653	2297	0.190661	0.216745	0.206609	HORVU.MOREX.r2.1HG0005000	0.884963	1.04679	0	0	qSRN-1H.1
1	11358441	14551625	2173	0.192067	0.218627	0.209844	HORVU.MOREX.r2.1HG0005040	0.883828	1.03995	0	0	qSRN-1H.1
1	11659462	14712272	2204	0.196039	0.221901	0.21202	HORVU.MOREX.r2.1HG0005080	0.888478	1.04451	0	0	qSRN-1H.1
1	11666156	14724677	2229	0.195984	0.221971	0.211286	HORVU.MOREX.r2.1HG0005090	0.887973	1.04829	0	0	qSRN-1H.1
1	11678417	14767457	2215	0.195682	0.221595	0.210812	HORVU.MOREX.r2.1HG0005120	0.888111	1.04883	0	0	qSRN-1H.1
1	11731582	14802883	2200	0.195752	0.222133	0.211232	HORVU.MOREX.r2.1HG0005140	0.886354	1.04927	0	0	qSRN-1H.1
1	11735122	14806995	2214	0.195306	0.222399	0.211496	HORVU.MOREX.r2.1HG0005300	0.88342	1.04922	0	0	qSRN-1H.1
1	11741259	14819787	2216	0.195129	0.222326	0.211325	HORVU.MOREX.r2.1HG0005310	0.882936	1.04971	0	0	qSRN-1H.1
1	11752434	15041694	2181	0.193358	0.22174	0.210724	HORVU.MOREX.r2.1HG0005340	0.877527	1.04991	0	0	qSRN-1H.1
1	11757634	15156331	2173	0.194524	0.222339	0.210929	HORVU.MOREX.r2.1HG0005350	0.880283	1.05165	0	0	qSRN-1H.1
1	11769890	15162759	2142	0.195987	0.224793	0.213235	HORVU.MOREX.r2.1HG0005360	0.877313	1.05178	0	0	qSRN-1H.1
1	11797726	15663425	2140	0.196568	0.22604	0.215274	HORVU.MOREX.r2.1HG0005370	0.87514	1.04779	0	0	qSRN-1H.1
1	11928750	15669661	2132	0.196982	0.225894	0.214575	HORVU.MOREX.r2.1HG0005380	0.877436	1.0504	0	0	qSRN-1H.1
1	11942016	15673010	2138	0.19819	0.227006	0.216089	HORVU.MOREX.r2.1HG0005400	0.878417	1.04829	0	0	qSRN-1H.1
1	12000033	15717359	2124	0.202266	0.230034	0.218615	HORVU.MOREX.r2.1HG0005410	0.884316	1.04995	0	0	qSRN-1H.1
1	12066725	15876399	2107	0.200589	0.228996	0.218197	HORVU.MOREX.r2.1HG0005420	0.88114	1.04732	0	0	qSRN-1H.1
1	12069537	15903666	2130	0.199132	0.231429	0.222567	HORVU.MOREX.r2.1HG0005430	0.866226	1.03811	0	0	qSRN-1H.1
1	12169931	16248014	2113	0.199899	0.233291	0.226039	HORVU.MOREX.r2.1HG0005440	0.862749	1.03072	0	0	qSRN-1H.1
1	12171844	16380351	2127	0.201435	0.235879	0.231293	HORVU.MOREX.r2.1HG0005510	0.859915	1.01901	0	0	qSRN-1H.1
1	12327789	16531321	2177	0.201593	0.23824	0.237827	HORVU.MOREX.r2.1HG0005560	0.852373	1.00167	0	0	qSRN-1H.1
1	12329733	16537094	2161	0.202253	0.238782	0.238661	HORVU.MOREX.r2.1HG0005570	0.853169	1.00049	0	0	qSRN-1H.1
1	12380174	16642758	2174	0.20491	0.241155	0.241462	HORVU.MOREX.r2.1HG0005580	0.855687	0.998779	0	0	qSRN-1H.1
1	12425452	16648702	1984	0.206446	0.243444	0.242798	HORVU.MOREX.r2.1HG0005600	0.854019	1.00256	0	0	qSRN-1H.1
1	12427727	16651544	2001	0.205768	0.242562	0.241878	HORVU.MOREX.r2.1HG0005640	0.854317	1.00272	0	0	qSRN-1H.1
1	12474379	16784005	1890	0.206415	0.245577	0.239532	HORVU.MOREX.r2.1HG0005650	0.84677	1.02423	0	0	qSRN-1H.1
1	12506058	16898533	1938	0.207229	0.248515	0.241212	HORVU.MOREX.r2.1HG0005660	0.840296	1.02907	0	0	qSRN-1H.1
1	12576904	16910018	1946	0.204956	0.250584	0.241686	HORVU.MOREX.r2.1HG0005680	0.824901	1.03535	0	0	qSRN-1H.1
1	12579532	16912193	1890	0.204154	0.254195	0.247545	HORVU.MOREX.r2.1HG0005800	0.810591	1.02582	0	0	qSRN-1H.1
1	12621347	17030610	1863	0.203485	0.253725	0.249346	HORVU.MOREX.r2.1HG0005810	0.809499	1.01688	0	0	qSRN-1H.1
1	12627915	17167618	1944	0.212809	0.251578	0.254113	HORVU.MOREX.r2.1HG0005840	0.851788	0.990402	0	0	qSRN-1H.1
1	12828254	17173881	1965	0.212327	0.25144	0.254269	HORVU.MOREX.r2.1HG0005850	0.850394	0.989295	0	0	qSRN-1H.1
1	12847898	17440886	1892	0.209761	0.247655	0.252786	HORVU.MOREX.r2.1HG0005860	0.852927	0.980475	0	0	qSRN-1H.1
1	12898068	17515914	1876	0.209614	0.248293	0.254532	HORVU.MOREX.r2.1HG0005890	0.850251	0.976415	0	0	qSRN-1H.1
1	12907287	17600608	1823	0.210789	0.245832	0.252342	HORVU.MOREX.r2.1HG0005920	0.863023	0.975185	0	0	qSRN-1H.1
1	12909291	17610538	1786	0.210071	0.244484	0.251246	HORVU.MOREX.r2.1HG0005960	0.864773	0.974116	0	0	qSRN-1H.1
1	12918564	17651033	1723	0.206754	0.24131	0.248951	HORVU.MOREX.r2.1HG0005970	0.862497	0.970492	0	0	qSRN-1H.1
1	12924460	17656827	1727	0.206458	0.240594	0.247811	HORVU.MOREX.r2.1HG0005990	0.86378	0.972007	0	0	qSRN-1H.1
1	13030664	17716766	1658	0.208653	0.242458	0.250006	HORVU.MOREX.r2.1HG0006000	0.866097	0.97097	0	0	qSRN-1H.1
1	13048569	17725093	1593	0.209392	0.24519	0.254398	HORVU.MOREX.r2.1HG0006010	0.85972	0.965174	0	0	qSRN-1H.1
1	13164395	17761072	1648	0.210233	0.24347	0.252347	HORVU.MOREX.r2.1HG0006030	0.868872	0.966163	0	0	qSRN-1H.1
1	13283941	17806634	1757	0.213554	0.238866	0.249193	HORVU.MOREX.r2.1HG0006050	0.898291	0.960157	0	0	qSRN-1H.1
1	13294187	17882057	1743	0.214751	0.236056	0.247112	HORVU.MOREX.r2.1HG0006060	0.913414	0.956999	0	0	qSRN-1H.1
1	13547541	17887951	1765	0.221287	0.233452	0.245977	HORVU.MOREX.r2.1HG0006100	0.950031	0.95107	0	0	qSRN-1H.1
1	13658578	17913069	1695	0.226367	0.234984	0.2514	HORVU.MOREX.r2.1HG0006140	0.964826	0.9372	0	0	qSRN-1H.1
1	13755050	17993111	1729	0.233978	0.236214	0.254292	HORVU.MOREX.r2.1HG0006150	0.990918	0.931598	0	0	qSRN-1H.1
1	13801146	18007648	1738	0.233821	0.233909	0.252948	HORVU.MOREX.r2.1HG0006160	0.999639	0.927594	0	0	qSRN-1H.1
1	13991639	18050016	1792	0.231659	0.232611	0.251991	HORVU.MOREX.r2.1HG0006180	0.996076	0.926028	0	0	qSRN-1H.1
1	14001173	18101309	1792	0.230741	0.231196	0.250133	HORVU.MOREX.r2.1HG0006190	0.998114	0.927203	0	0	qSRN-1H.1
1	14296429	18109262	1760	0.22858	0.227671	0.247554	HORVU.MOREX.r2.1HG0006200	1.00382	0.922801	0	0	qSRN-1H.1
1	14386006	18313676	1789	0.230398	0.229163	0.247402	HORVU.MOREX.r2.1HG0006210	1.00516	0.929142	0	0	qSRN-1H.1
1	14551257	18463399	1801	0.231488	0.231783	0.248415	HORVU.MOREX.r2.1HG0006240	0.99878	0.935638	0	0	qSRN-1H.1
1	14708201	18519183	1775	0.230342	0.231137	0.248213	HORVU.MOREX.r2.1HG0006250	0.996703	0.933869	0	0	qSRN-1H.1
1	14716562	18565672	1738	0.229824	0.230544	0.247995	HORVU.MOREX.r2.1HG0006260	0.997007	0.932359	0	0	qSRN-1H.1
1	14767251	18706574	1751	0.230345	0.230626	0.24677	HORVU.MOREX.r2.1HG0006270	0.998832	0.937127	0	0	qSRN-1H.1
1	14799035	18711257	1757	0.229644	0.230649	0.246466	HORVU.MOREX.r2.1HG0006280	0.995824	0.938327	0	0	qSRN-1H.1
1	14803983	18835661	1741	0.230667	0.231221	0.247368	HORVU.MOREX.r2.1HG0006290	0.997703	0.937261	0	0	qSRN-1H.1
1	14818972	18940046	1764	0.230262	0.232411	0.246682	HORVU.MOREX.r2.1HG0006350	0.991135	0.944402	0	0	.
1	15038177	18944742	1754	0.230486	0.231734	0.245986	HORVU.MOREX.r2.1HG0006360	0.994837	0.944325	0	0	.
1	15155061	19153122	1857	0.224609	0.233395	0.247078	HORVU.MOREX.r2.1HG0006370	0.963902	0.946775	0	0	.
1	15161134	19173455	1823	0.226993	0.233631	0.247975	HORVU.MOREX.r2.1HG0006380	0.972754	0.944398	0	0	.
1	15661663	19177586	1782	0.229352	0.233389	0.247289	HORVU.MOREX.r2.1HG0006390	0.983413	0.945975	0	0	.
1	15668162	19217869	1753	0.229068	0.232816	0.246839	HORVU.MOREX.r2.1HG0006400	0.984564	0.945402	0	0	.
1	15671377	19251854	1849	0.231664	0.23768	0.253008	HORVU.MOREX.r2.1HG0006410	0.975711	0.94172	0	0	.
1	15716985	19274091	1816	0.229557	0.234757	0.251094	HORVU.MOREX.r2.1HG0006420	0.978754	0.937429	0	0	.
1	15873429	19306250	1829	0.228944	0.235255	0.250692	HORVU.MOREX.r2.1HG0006430	0.974268	0.940785	0	0	.
1	15901977	19314892	1777	0.23274	0.235016	0.249383	HORVU.MOREX.r2.1HG0006510	0.990711	0.944611	0	0	.
1	16246328	19384836	1799	0.232444	0.235017	0.247804	HORVU.MOREX.r2.1HG0006530	0.989499	0.9504	0	0	.
1	16378955	19401862	1795	0.231546	0.233068	0.244408	HORVU.MOREX.r2.1HG0006540	0.993738	0.955426	0	0	.
1	16520914	19440355	1768	0.23532	0.235042	0.241932	HORVU.MOREX.r2.1HG0006560	1.00113	0.972651	0	0	.
1	16534326	19460375	1667	0.236663	0.232585	0.237456	HORVU.MOREX.r2.1HG0006590	1.01681	0.980316	0	0	.
1	16639055	19473966	1659	0.236824	0.232372	0.236833	HORVU.MOREX.r2.1HG0006620	1.01837	0.981927	0	0	.
1	16648256	19506486	1585	0.238335	0.231636	0.23587	HORVU.MOREX.r2.1HG0006630	1.02772	0.98278	0	0	.
1	16648734	19521970	1580	0.238947	0.231645	0.235794	HORVU.MOREX.r2.1HG0006640	1.03022	0.98312	0	0	.
1	16783409	19552851	1563	0.240169	0.232646	0.236896	HORVU.MOREX.r2.1HG0006650	1.031	0.982786	0	0	.
1	16893291	19554347	1561	0.240428	0.23267	0.236692	HORVU.MOREX.r2.1HG0006660	1.03197	0.983696	0	0	.
1	16907475	19623245	1467	0.240978	0.230161	0.232667	HORVU.MOREX.r2.1HG0006680	1.04504	0.989673	0	0	.
1	16911345	19633476	1416	0.24163	0.231314	0.231847	HORVU.MOREX.r2.1HG0006690	1.04275	0.997796	0	0	.
1	17030277	19764844	1398	0.24112	0.232406	0.231437	HORVU.MOREX.r2.1HG0006720	1.03595	1.00401	0	0	.
1	17162261	19768445	1408	0.240015	0.234156	0.232439	HORVU.MOREX.r2.1HG0006800	1.024	1.00708	0	0	.
1	17170365	19926329	1317	0.2285	0.236474	0.224396	HORVU.MOREX.r2.1HG0006810	0.967648	1.05153	0	0	.
1	17436301	19976566	1302	0.228354	0.237355	0.224072	HORVU.MOREX.r2.1HG0006820	0.963611	1.05675	0	0	.
1	17509539	20059160	1288	0.229294	0.238977	0.224693	HORVU.MOREX.r2.1HG0006900	0.961109	1.06086	0	0	.
1	17595337	20271165	1312	0.227443	0.241901	0.2266	HORVU.MOREX.r2.1HG0006910	0.942604	1.06467	0	0	.
1	17609501	20276064	1288	0.228492	0.244074	0.229219	HORVU.MOREX.r2.1HG0007010	0.938671	1.0621	0	0	.
1	17650532	20291836	1277	0.228684	0.244263	0.22929	HORVU.MOREX.r2.1HG0007030	0.938729	1.06257	0	0	.
1	17651828	20299207	1265	0.229237	0.244785	0.2298	HORVU.MOREX.r2.1HG0007040	0.938976	1.06249	0	0	.
1	17716026	20358267	1252	0.228518	0.246133	0.23075	HORVU.MOREX.r2.1HG0007050	0.931227	1.0639	0	0	.
1	17720606	20375070	1255	0.228138	0.246221	0.23075	HORVU.MOREX.r2.1HG0007070	0.929424	1.06426	0	0	.
1	17757777	20616373	1244	0.228278	0.249467	0.233729	HORVU.MOREX.r2.1HG0007090	0.918336	1.06457	0	0	.
1	17801095	20641730	1149	0.22409	0.254064	0.233633	HORVU.MOREX.r2.1HG0007100	0.88649	1.08386	0	0	.
1	17881148	20959150	1109	0.223636	0.259534	0.23858	HORVU.MOREX.r2.1HG0007110	0.866815	1.08429	0	0	.
1	17886014	20972194	1077	0.22336	0.264802	0.243428	HORVU.MOREX.r2.1HG0007120	0.849193	1.08434	0	0	.
1	17911644	21076548	1015	0.212069	0.267082	0.244414	HORVU.MOREX.r2.1HG0007140	0.801456	1.0891	0	0	.
1	17992671	21088531	978	0.213696	0.265542	0.236702	HORVU.MOREX.r2.1HG0007200	0.81184	1.1169	0	0	.
1	18003019	21094118	960	0.215059	0.267666	0.237146	HORVU.MOREX.r2.1HG0007220	0.810539	1.12349	0	0	.
1	18049048	21102285	893	0.223843	0.27742	0.242494	HORVU.MOREX.r2.1HG0007230	0.813593	1.13832	0	0	.
1	18100110	21106457	869	0.2263	0.280949	0.244917	HORVU.MOREX.r2.1HG0007240	0.81217	1.14135	0	0	.
1	18108762	21146778	903	0.220944	0.27951	0.237937	HORVU.MOREX.r2.1HG0007250	0.797706	1.16768	0	0	.
1	18311775	21470465	902	0.216582	0.279379	0.237883	HORVU.MOREX.r2.1HG0007260	0.782994	1.1674	0	0	.
1	18461656	21517948	893	0.205723	0.271723	0.233061	HORVU.MOREX.r2.1HG0007270	0.765727	1.15906	0	0	.
1	18518764	21663514	964	0.203803	0.270374	0.2294	HORVU.MOREX.r2.1HG0007290	0.762564	1.17115	0	0	.
1	18564800	21792317	1057	0.205954	0.265196	0.22391	HORVU.MOREX.r2.1HG0007300	0.784728	1.1765	0	0	.
1	18704788	21842265	1041	0.20612	0.265851	0.226239	HORVU.MOREX.r2.1HG0007330	0.783466	1.16768	0	0	.
1	18708837	21937569	1070	0.210634	0.263148	0.223262	HORVU.MOREX.r2.1HG0007340	0.807745	1.17099	0	0	.
1	18832975	22055995	1104	0.2131	0.264967	0.223872	HORVU.MOREX.r2.1HG0007390	0.81137	1.17572	0	0	.
1	18936450	22113855	1077	0.215554	0.265256	0.225327	HORVU.MOREX.r2.1HG0007410	0.819434	1.16967	0	0	.
1	18944122	22198736	1052	0.217172	0.264463	0.225496	HORVU.MOREX.r2.1HG0007430	0.827696	1.16547	0	0	.
1	19150146	22332714	981	0.22417	0.264182	0.219917	HORVU.MOREX.r2.1HG0007480	0.854068	1.19253	0	0	.
1	19173113	22421077	972	0.225051	0.261635	0.219243	HORVU.MOREX.r2.1HG0007490	0.865319	1.18492	0	0	.
1	19174581	22422749	974	0.224961	0.261391	0.219277	HORVU.MOREX.r2.1HG0007510	0.865766	1.18368	0	0	.
1	19214479	22428175	1035	0.219759	0.253833	0.215209	HORVU.MOREX.r2.1HG0007520	0.87085	1.1715	0	0	.
1	19247657	22496145	1057	0.216598	0.250525	0.212403	HORVU.MOREX.r2.1HG0007530	0.869774	1.17141	0	0	.
1	19270319	22678573	1259	0.229158	0.224242	0.19258	HORVU.MOREX.r2.1HG0007540	1.02099	1.15629	0	0	.
1	19305673	23076936	1323	0.232643	0.224825	0.195517	HORVU.MOREX.r2.1HG0007550	1.03329	1.14261	0	0	.
1	19313906	23213575	1327	0.232043	0.223552	0.194452	HORVU.MOREX.r2.1HG0007560	1.03636	1.14233	0	0	.
1	19382833	23266889	1299	0.231334	0.220937	0.192726	HORVU.MOREX.r2.1HG0007630	1.04502	1.13916	0	0	.
1	19399369	23281148	1266	0.234455	0.222211	0.193414	HORVU.MOREX.r2.1HG0007650	1.05273	1.14157	0	0	.
1	19439420	23287162	1289	0.232151	0.220653	0.192765	HORVU.MOREX.r2.1HG0007660	1.04985	1.13754	0	0	.
1	19457336	23322045	1279	0.230177	0.217179	0.191343	HORVU.MOREX.r2.1HG0007670	1.05721	1.12832	0	0	.
1	19473277	23335002	1279	0.230177	0.217179	0.191343	HORVU.MOREX.r2.1HG0007680	1.05721	1.12832	0	0	.
1	19505983	23355334	1281	0.229817	0.217442	0.191245	HORVU.MOREX.r2.1HG0007690	1.05441	1.13017	0	0	.
1	19521149	23458816	1341	0.229567	0.216625	0.190158	HORVU.MOREX.r2.1HG0007700	1.05711	1.13223	0	0	.
1	19551958	23633193	1359	0.230192	0.21801	0.190694	HORVU.MOREX.r2.1HG0007740	1.05343	1.13611	0	0	.
1	19554078	23642437	1390	0.230351	0.218642	0.190802	HORVU.MOREX.r2.1HG0007760	1.05121	1.13864	0	0	.
1	19618868	23920449	1397	0.230026	0.218386	0.19026	HORVU.MOREX.r2.1HG0007770	1.05097	1.14045	0	0	.
1	19630510	23927960	1420	0.228264	0.218074	0.189731	HORVU.MOREX.r2.1HG0007790	1.04468	1.14191	0	0	.
1	19763569	24089754	1441	0.22924	0.217952	0.188846	HORVU.MOREX.r2.1HG0007840	1.04952	1.14637	0	0	.
1	19767470	24163739	1447	0.232154	0.217334	0.187155	HORVU.MOREX.r2.1HG0007850	1.06519	1.15307	0	0	.
1	19925678	24174038	1429	0.233315	0.215179	0.184657	HORVU.MOREX.r2.1HG0007880	1.08054	1.1568	0	0	.
1	19976033	24522967	1455	0.23545	0.216128	0.184549	HORVU.MOREX.r2.1HG0007920	1.08545	1.16232	0	0	.
1	20055489	24530875	1484	0.234666	0.216069	0.183065	HORVU.MOREX.r2.1HG0007930	1.08226	1.17095	0	0	.
1	20269723	24534253	1448	0.236893	0.213895	0.181068	HORVU.MOREX.r2.1HG0007960	1.10272	1.17181	0	0	.
1	20273720	24556680	1454	0.23709	0.214276	0.181126	HORVU.MOREX.r2.1HG0007970	1.10172	1.17345	0	0	.
1	20291618	24583389	1470	0.23629	0.213301	0.180014	HORVU.MOREX.r2.1HG0007990	1.10295	1.17518	0	0	.
1	20294596	24748605	1476	0.236133	0.213253	0.179858	HORVU.MOREX.r2.1HG0008000	1.10248	1.17589	0	0	.
1	20354656	24765602	1476	0.236133	0.213253	0.179858	HORVU.MOREX.r2.1HG0008010	1.10248	1.17589	0	0	.
1	20371668	24788247	1486	0.235713	0.212059	0.178599	HORVU.MOREX.r2.1HG0008020	1.10652	1.17741	0	0	.
1	20613532	24847836	1467	0.236097	0.210808	0.176653	HORVU.MOREX.r2.1HG0008100	1.11453	1.18299	0	0	.
1	20639654	25051358	1466	0.235965	0.210595	0.176354	HORVU.MOREX.r2.1HG0008140	1.11501	1.18374	0	0	.
1	20958425	25192376	1458	0.238162	0.210831	0.176371	HORVU.MOREX.r2.1HG0008150	1.12376	1.1849	0	0	.
1	20971664	25259334	1453	0.238309	0.210039	0.174948	HORVU.MOREX.r2.1HG0008160	1.12848	1.18973	0	0	.
1	21075406	25263542	1449	0.238513	0.209523	0.174296	HORVU.MOREX.r2.1HG0008170	1.13206	1.19114	0	0	.
1	21079468	25264106	1444	0.238313	0.20957	0.174181	HORVU.MOREX.r2.1HG0008180	1.13091	1.19214	0	0	.
1	21093285	25494972	1366	0.230693	0.207782	0.175091	HORVU.MOREX.r2.1HG0008240	1.1052	1.17662	0	0	.
1	21100483	25500982	1366	0.230693	0.207782	0.175091	HORVU.MOREX.r2.1HG0008250	1.1052	1.17662	0	0	.
1	21106170	25509364	1363	0.229733	0.207522	0.17494	HORVU.MOREX.r2.1HG0008260	1.10211	1.17618	0	0	.
1	21144700	25514319	1319	0.234722	0.208716	0.178487	HORVU.MOREX.r2.1HG0008270	1.1189	1.16038	0	0	.
1	21467950	25582259	1298	0.234394	0.207806	0.178214	HORVU.MOREX.r2.1HG0008290	1.12207	1.15723	0	0	.
1	21516266	25684364	1264	0.239574	0.207768	0.178495	HORVU.MOREX.r2.1HG0008320	1.14605	1.1553	0	0	.
1	21659382	26046936	1299	0.236149	0.209657	0.176951	HORVU.MOREX.r2.1HG0008330	1.12061	1.17494	0	0	.
1	21790779	26052105	1203	0.241076	0.210384	0.178725	HORVU.MOREX.r2.1HG0008340	1.13927	1.16775	0	0	.
1	21841450	26060037	1213	0.238293	0.204835	0.173626	HORVU.MOREX.r2.1HG0008370	1.15574	1.16996	0	0	.
1	21935709	26063429	1202	0.235668	0.204091	0.173717	HORVU.MOREX.r2.1HG0008380	1.14749	1.16533	0	0	.
1	22055606	26067411	1192	0.236791	0.20482	0.174407	HORVU.MOREX.r2.1HG0008390	1.14883	1.16492	0	0	.
1	22111114	26225710	1229	0.237441	0.204663	0.173855	HORVU.MOREX.r2.1HG0008410	1.1527	1.16757	0	0	.
1	22196416	26228209	1243	0.238085	0.204701	0.173091	HORVU.MOREX.r2.1HG0008420	1.15549	1.17265	0	0	.
1	22331289	26276216	1247	0.23802	0.205178	0.173557	HORVU.MOREX.r2.1HG0008430	1.15263	1.17227	0	0	.
1	22417577	26397903	1270	0.23465	0.206774	0.173588	HORVU.MOREX.r2.1HG0008450	1.12859	1.18076	0	0	.
1	22422477	26410193	1245	0.236829	0.207673	0.172823	HORVU.MOREX.r2.1HG0008490	1.13394	1.19062	0	0	.
1	22422892	26419290	1246	0.236288	0.208175	0.173247	HORVU.MOREX.r2.1HG0008510	1.12886	1.19061	0	0	.
1	22494726	26436083	1191	0.247051	0.214991	0.174302	HORVU.MOREX.r2.1HG0008520	1.14249	1.22077	0	0	.
1	22677233	26438599	870	0.233423	0.232323	0.168591	HORVU.MOREX.r2.1HG0008580	1.00454	1.35686	0	0	.
1	23075924	26439728	780	0.229834	0.230513	0.16061	HORVU.MOREX.r2.1HG0008620	0.997177	1.40972	0	0	.
1	23212818	26572371	791	0.232087	0.235025	0.162337	HORVU.MOREX.r2.1HG0008630	0.988009	1.42178	0	0	.
1	23266132	26575066	839	0.238699	0.240996	0.164022	HORVU.MOREX.r2.1HG0008650	0.990848	1.44232	0	0	.
1	23280846	26685710	860	0.24308	0.245809	0.166834	HORVU.MOREX.r2.1HG0008680	0.989332	1.44661	0	0	.
1	23283715	26701591	883	0.248612	0.250325	0.169022	HORVU.MOREX.r2.1HG0008690	0.99342	1.45415	0	0	.
1	23319020	26782198	850	0.252591	0.252765	0.166594	HORVU.MOREX.r2.1HG0008700	0.999338	1.48796	0	0	.
1	23334159	26789170	891	0.260891	0.259335	0.168911	HORVU.MOREX.r2.1HG0008710	1.00578	1.50541	0	0	.
1	23354577	26791428	889	0.261479	0.25905	0.169001	HORVU.MOREX.r2.1HG0008720	1.00903	1.50306	0	0	.
1	23457362	26793016	843	0.261687	0.262103	0.168549	HORVU.MOREX.r2.1HG0008730	0.998471	1.52397	0	0	.
1	23632401	26971703	814	0.263408	0.26178	0.167512	HORVU.MOREX.r2.1HG0008740	1.00599	1.53105	0	0	.
1	23641559	27064343	828	0.264617	0.262233	0.166351	HORVU.MOREX.r2.1HG0008770	1.00876	1.5437	0	0	.
1	23916433	27303251	833	0.265286	0.261146	0.165379	HORVU.MOREX.r2.1HG0008810	1.01527	1.54606	0	0	.
1	23922507	27347712	818	0.26611	0.261635	0.164684	HORVU.MOREX.r2.1HG0008840	1.01647	1.55501	0	0	.
1	24087172	27371810	825	0.267755	0.25882	0.161443	HORVU.MOREX.r2.1HG0008870	1.03324	1.56798	0	0	.
1	24156605	27445395	845	0.268509	0.258581	0.163383	HORVU.MOREX.r2.1HG0008920	1.03696	1.54906	0	0	.
1	24173034	27447344	870	0.270042	0.255549	0.162887	HORVU.MOREX.r2.1HG0008930	1.05458	1.53597	0	0	.
1	24520733	27602326	892	0.268551	0.25568	0.168025	HORVU.MOREX.r2.1HG0008940	1.04845	1.49237	0	0	.
1	24526134	27808212	853	0.268385	0.256576	0.16954	HORVU.MOREX.r2.1HG0008950	1.0443	1.48477	0	0	.
1	24531408	27834124	841	0.269963	0.258121	0.170612	HORVU.MOREX.r2.1HG0008960	1.04417	1.48451	0	0	.
1	24554200	28225080	843	0.267069	0.257689	0.170512	HORVU.MOREX.r2.1HG0008980	1.03504	1.48294	0	0	.
1	24581624	28233052	832	0.269007	0.260235	0.172475	HORVU.MOREX.r2.1HG0009000	1.03246	1.48094	0	0	.
1	24745383	28248446	848	0.266596	0.258589	0.17236	HORVU.MOREX.r2.1HG0009010	1.02981	1.47285	0	0	.
1	24763847	28259968	852	0.266527	0.258357	0.172271	HORVU.MOREX.r2.1HG0009040	1.03044	1.4723	0	0	.
1	24785334	28267887	850	0.266643	0.258848	0.172663	HORVU.MOREX.r2.1HG0009050	1.02899	1.47183	0	0	.
1	24846745	28305722	839	0.269269	0.261252	0.174444	HORVU.MOREX.r2.1HG0009060	1.02956	1.47065	0	0	.
1	25048788	28330736	845	0.269345	0.261288	0.174448	HORVU.MOREX.r2.1HG0009070	1.0297	1.47081	0	0	.
1	25189794	28473339	867	0.270288	0.259618	0.173591	HORVU.MOREX.r2.1HG0009110	1.03957	1.46858	0	0	.
1	25258609	28484805	870	0.268143	0.257397	0.172481	HORVU.MOREX.r2.1HG0009120	1.04019	1.46534	0	0	.
1	25262307	28533616	874	0.267727	0.25726	0.172795	HORVU.MOREX.r2.1HG0009160	1.03916	1.46208	0	0	.
1	25263705	28548170	875	0.268	0.256992	0.17261	HORVU.MOREX.r2.1HG0009170	1.04123	1.46209	0	0	.
1	25492390	28550328	885	0.267965	0.255752	0.172391	HORVU.MOREX.r2.1HG0009180	1.04596	1.45705	0	0	.
1	25499738	28598873	913	0.260938	0.253074	0.172631	HORVU.MOREX.r2.1HG0009190	1.02989	1.44047	0	0	.
1	25506911	28659467	932	0.262362	0.253885	0.1753	HORVU.MOREX.r2.1HG0009200	1.03212	1.4241	0	0	.
1	25511133	28773209	940	0.26263	0.253659	0.176259	HORVU.MOREX.r2.1HG0009210	1.03403	1.41555	0	0	.
1	25581705	28826054	946	0.263423	0.254226	0.177227	HORVU.MOREX.r2.1HG0009240	1.03481	1.41126	0	0	.
1	25681782	29033745	987	0.259243	0.255951	0.178437	HORVU.MOREX.r2.1HG0009250	1.01238	1.41135	0	0	.
1	26045146	29036612	919	0.268174	0.255129	0.178925	HORVU.MOREX.r2.1HG0009290	1.0492	1.40336	0	0	.
1	26050330	29041812	908	0.269717	0.25671	0.179712	HORVU.MOREX.r2.1HG0009300	1.04877	1.40587	0	0	.
1	26059592	29050242	869	0.270193	0.258576	0.181611	HORVU.MOREX.r2.1HG0009310	1.04325	1.40167	0	0	.
1	26062953	29348133	835	0.272112	0.265274	0.184888	HORVU.MOREX.r2.1HG0009320	1.02484	1.41247	0	0	.
1	26064942	29351979	802	0.270958	0.264113	0.183162	HORVU.MOREX.r2.1HG0009330	1.02497	1.41908	0	0	.
1	26222644	29362292	789	0.269782	0.263508	0.182733	HORVU.MOREX.r2.1HG0009350	1.02294	1.4191	0	0	.
1	26227763	29389178	827	0.266165	0.27713	0.185564	HORVU.MOREX.r2.1HG0009370	0.961812	1.46822	0	0	.
1	26275535	29556282	930	0.265915	0.282515	0.187602	HORVU.MOREX.r2.1HG0009380	0.943251	1.48032	0	0	.
1	26396725	29561798	917	0.268733	0.280427	0.186981	HORVU.MOREX.r2.1HG0009410	0.959735	1.47439	0	0	.
1	26409759	29566060	927	0.267164	0.279268	0.186366	HORVU.MOREX.r2.1HG0009420	0.958156	1.47311	0	0	.
1	26419051	29672926	981	0.262163	0.279508	0.183929	HORVU.MOREX.r2.1HG0009440	0.940088	1.49286	0	0	.
1	26434281	29681456	1001	0.258612	0.278196	0.183509	HORVU.MOREX.r2.1HG0009450	0.932046	1.48932	0	0	.
1	26437481	29689606	968	0.255805	0.279916	0.185695	HORVU.MOREX.r2.1HG0009460	0.916835	1.48147	0	0	.
1	26439135	29731248	1024	0.257563	0.281116	0.19024	HORVU.MOREX.r2.1HG0009490	0.919094	1.45384	0	0	.
1	26571217	29748765	1031	0.255461	0.280035	0.190813	HORVU.MOREX.r2.1HG0009500	0.915272	1.4443	0	0	.
1	26573412	29889950	1007	0.254863	0.279414	0.190975	HORVU.MOREX.r2.1HG0009530	0.91517	1.44005	0	0	.
1	26685357	29904015	952	0.247954	0.273531	0.1899	HORVU.MOREX.r2.1HG0009540	0.909791	1.41836	0	0	.
1	26690685	30068063	957	0.246161	0.272305	0.189871	HORVU.MOREX.r2.1HG0009550	0.907391	1.41244	0	0	.
1	26778004	30229537	982	0.23515	0.268605	0.194094	HORVU.MOREX.r2.1HG0009560	0.87992	1.36508	0	0	.
1	26783193	30246098	941	0.225728	0.263481	0.193669	HORVU.MOREX.r2.1HG0009570	0.861954	1.34277	0	0	.
1	26790847	30248283	921	0.221392	0.260305	0.192858	HORVU.MOREX.r2.1HG0009580	0.85604	1.33248	0	0	.
1	26792101	30301834	923	0.221805	0.260078	0.192761	HORVU.MOREX.r2.1HG0009620	0.858289	1.332	0	0	.
1	26971113	30348219	920	0.222102	0.260355	0.193082	HORVU.MOREX.r2.1HG0009630	0.858508	1.33126	0	0	.
1	27060504	30418914	919	0.222015	0.260048	0.193097	HORVU.MOREX.r2.1HG0009670	0.859162	1.32965	0	0	.
1	27297174	30550420	889	0.21821	0.262283	0.198018	HORVU.MOREX.r2.1HG0009740	0.838135	1.30894	0	0	.
1	27347206	30648588	894	0.217495	0.263436	0.200207	HORVU.MOREX.r2.1HG0009750	0.831986	1.30079	0	0	.
1	27367799	30939658	923	0.215009	0.261558	0.201181	HORVU.MOREX.r2.1HG0009760	0.828585	1.2859	0	0	.
1	27441438	31112018	893	0.212517	0.265133	0.20588	HORVU.MOREX.r2.1HG0009770	0.808762	1.27447	0	0	.
1	27446052	31195157	866	0.204469	0.265628	0.207215	HORVU.MOREX.r2.1HG0009840	0.77811	1.26892	0	0	.
1	27600893	31446326	860	0.2024	0.267077	0.209675	HORVU.MOREX.r2.1HG0009870	0.766574	1.2613	0	0	.
1	27806841	31449751	857	0.201661	0.266888	0.20929	HORVU.MOREX.r2.1HG0009900	0.764428	1.26266	0	0	.
1	27833795	31531764	864	0.201633	0.267358	0.210196	HORVU.MOREX.r2.1HG0009910	0.763032	1.2596	0	0	.
1	28224862	31747036	916	0.198881	0.271194	0.219998	HORVU.MOREX.r2.1HG0009940	0.742836	1.22259	0	0	.
1	28232828	31859702	938	0.202965	0.273957	0.224696	HORVU.MOREX.r2.1HG0009950	0.74999	1.20989	0	0	.
1	28248222	32248335	938	0.205965	0.276286	0.227397	HORVU.MOREX.r2.1HG0009970	0.754368	1.20594	0	0	.
1	28258261	32591064	973	0.203859	0.271928	0.225797	HORVU.MOREX.r2.1HG0010040	0.758559	1.19564	0	0	.
1	28267288	32879369	987	0.202427	0.270548	0.225626	HORVU.MOREX.r2.1HG0010050	0.757186	1.19065	0	0	.
1	28305471	32967522	993	0.201406	0.270841	0.227537	HORVU.MOREX.r2.1HG0010070	0.75276	1.1823	0	0	.
1	28330485	32970322	1001	0.200265	0.27101	0.229516	HORVU.MOREX.r2.1HG0010080	0.748247	1.17324	0	0	.
1	28471861	33217750	981	0.197624	0.271602	0.23106	HORVU.MOREX.r2.1HG0010090	0.737296	1.16818	0	0	.
1	28482490	33385956	1024	0.206782	0.275208	0.238055	HORVU.MOREX.r2.1HG0010120	0.760084	1.14978	0	0	.
1	28533362	33428306	1067	0.20568	0.272402	0.23863	HORVU.MOREX.r2.1HG0010150	0.763734	1.13583	0	0	.
1	28545461	33579182	1093	0.207134	0.272933	0.241286	HORVU.MOREX.r2.1HG0010160	0.76744	1.12594	0	0	.
1	28549743	33600548	1113	0.20394	0.271112	0.240744	HORVU.MOREX.r2.1HG0010170	0.761049	1.12111	0	0	.
1	28593815	33678081	1127	0.203751	0.26885	0.238867	HORVU.MOREX.r2.1HG0010180	0.766545	1.12048	0	0	.
1	28656819	33774021	1169	0.204679	0.264012	0.236688	HORVU.MOREX.r2.1HG0010190	0.783466	1.11076	0	0	.
1	28771381	33790068	1184	0.202303	0.262021	0.2349	HORVU.MOREX.r2.1HG0010200	0.780465	1.11074	0	0	.
1	28822055	33903145	1181	0.201398	0.261057	0.234624	HORVU.MOREX.r2.1HG0010210	0.779902	1.10806	0	0	.
1	29028250	34124714	1221	0.201822	0.256805	0.236266	HORVU.MOREX.r2.1HG0010240	0.793921	1.0834	0	0	.
1	29034837	34128533	1219	0.203288	0.257619	0.238672	HORVU.MOREX.r2.1HG0010270	0.796984	1.07619	0	0	.
1	29040109	34301393	1229	0.201777	0.256529	0.238508	HORVU.MOREX.r2.1HG0010280	0.794574	1.07252	0	0	.
1	29048740	34337695	1229	0.20176	0.25566	0.23874	HORVU.MOREX.r2.1HG0010300	0.797109	1.06802	0	0	.
1	29347285	34385344	1243	0.203936	0.255143	0.239469	HORVU.MOREX.r2.1HG0010310	0.80687	1.06283	0	0	.
1	29351434	34682054	1378	0.209418	0.259349	0.246516	HORVU.MOREX.r2.1HG0010320	0.814623	1.05003	0	0	.
1	29361162	34685611	1395	0.211728	0.25876	0.246135	HORVU.MOREX.r2.1HG0010380	0.825004	1.04929	0	0	.
1	29385185	34748716	1441	0.216696	0.259995	0.249637	HORVU.MOREX.r2.1HG0010390	0.83963	1.03989	0	0	.
1	29553598	34788751	1284	0.2098	0.247377	0.256458	HORVU.MOREX.r2.1HG0010460	0.854	0.96592	0	0	.
1	29559067	34941177	1270	0.210149	0.247588	0.257256	HORVU.MOREX.r2.1HG0010500	0.854655	0.963825	0	0	.
1	29564195	34945885	1270	0.212792	0.248796	0.258823	HORVU.MOREX.r2.1HG0010520	0.860879	0.9627	0	0	.
1	29672424	35165894	1252	0.212902	0.250572	0.266906	HORVU.MOREX.r2.1HG0010570	0.855433	0.941012	0	0	.
1	29680807	35284266	1242	0.214594	0.2517	0.268672	HORVU.MOREX.r2.1HG0010600	0.858212	0.939097	0	0	.
1	29688975	35728767	1313	0.209244	0.252588	0.270121	HORVU.MOREX.r2.1HG0010620	0.834935	0.937409	0	0	.
1	29727451	36154057	1338	0.207265	0.252375	0.270666	HORVU.MOREX.r2.1HG0010630	0.828071	0.93483	0	0	.
1	29745656	36339233	1312	0.204753	0.251268	0.270595	HORVU.MOREX.r2.1HG0010640	0.821964	0.931121	0	0	.
1	29889672	36370378	1362	0.2107	0.252265	0.268746	HORVU.MOREX.r2.1HG0010740	0.841515	0.940874	0	0	.
1	29903494	36417813	1364	0.210088	0.251424	0.267861	HORVU.MOREX.r2.1HG0010750	0.841881	0.940845	0	0	.
1	30067416	36424016	1380	0.210181	0.250431	0.265796	HORVU.MOREX.r2.1HG0010770	0.845449	0.944289	0	0	.
1	30219123	36428005	1373	0.211687	0.248521	0.263223	HORVU.MOREX.r2.1HG0010840	0.85752	0.94619	0	0	.
1	30245611	36660179	1339	0.213986	0.248895	0.26336	HORVU.MOREX.r2.1HG0010850	0.865162	0.947084	0	0	.
1	30247399	36729572	1355	0.2151	0.249131	0.262602	HORVU.MOREX.r2.1HG0010880	0.868673	0.950584	0	0	.
1	30300778	36741912	1376	0.214612	0.248999	0.261878	HORVU.MOREX.r2.1HG0010900	0.867231	0.952629	0	0	.
1	30347732	37021093	1504	0.220008	0.250977	0.252738	HORVU.MOREX.r2.1HG0010910	0.881334	0.993298	0	0	.
1	30418449	37025632	1516	0.220797	0.251107	0.251411	HORVU.MOREX.r2.1HG0010950	0.883917	0.998837	0	0	.
1	30550046	37038923	1504	0.220512	0.250492	0.250299	HORVU.MOREX.r2.1HG0010970	0.88491	1.00074	0	0	.
1	30648101	37251020	1579	0.216478	0.249275	0.244787	HORVU.MOREX.r2.1HG0010980	0.873505	1.01761	0	0	.
1	30939258	37259341	1544	0.21755	0.250358	0.245307	HORVU.MOREX.r2.1HG0011010	0.873989	1.01978	0	0	.
1	31111531	37941948	1877	0.220282	0.234626	0.210974	HORVU.MOREX.r2.1HG0011030	0.941364	1.10704	0	0	.
1	31194667	37974997	1884	0.220599	0.234087	0.209612	HORVU.MOREX.r2.1HG0011040	0.944741	1.11145	0	0	.
1	31444129	38109086	1925	0.223275	0.230043	0.200115	HORVU.MOREX.r2.1HG0011080	0.971805	1.14244	0	0	.
1	31448216	38204976	1962	0.222626	0.228867	0.196541	HORVU.MOREX.r2.1HG0011090	0.973872	1.15651	0	0	.
1	31531363	38451582	1955	0.222894	0.228636	0.196143	HORVU.MOREX.r2.1HG0011100	0.975938	1.15762	0	0	.
1	31742047	38458049	1904	0.2252	0.225603	0.191284	HORVU.MOREX.r2.1HG0011120	0.998289	1.1705	0	0	.
1	31856452	38726513	1892	0.224199	0.224021	0.189148	HORVU.MOREX.r2.1HG0011140	1.00076	1.17511	0	0	.
1	32245896	38731465	1873	0.223258	0.222782	0.186875	HORVU.MOREX.r2.1HG0011150	1.00204	1.18238	0	0	.
1	32580510	38736629	1835	0.223948	0.223819	0.186966	HORVU.MOREX.r2.1HG0011160	1.00055	1.1871	0	0	.
1	32878116	38814986	1836	0.223001	0.225337	0.187924	HORVU.MOREX.r2.1HG0011180	0.990074	1.18903	0	0	.
1	32967169	39064299	1911	0.222416	0.228784	0.18988	HORVU.MOREX.r2.1HG0011190	0.973332	1.19464	0	0	.
1	32968040	39092633	1899	0.222525	0.228319	0.188532	HORVU.MOREX.r2.1HG0011220	0.975688	1.20041	0	0	.
1	33204811	39127299	1924	0.223123	0.228494	0.186761	HORVU.MOREX.r2.1HG0011230	0.97748	1.2121	0	0	.
1	33377219	39418349	1917	0.223239	0.22852	0.18659	HORVU.MOREX.r2.1HG0011240	0.977859	1.21329	0	0	.
1	33424829	39444510	1844	0.219925	0.228674	0.183503	HORVU.MOREX.r2.1HG0011250	0.963343	1.23344	0	0	.
1	33577986	40070298	1819	0.219471	0.22737	0.179769	HORVU.MOREX.r2.1HG0011260	0.966723	1.25084	0	0	.
1	33592459	40076882	1844	0.218461	0.226362	0.177785	HORVU.MOREX.r2.1HG0011270	0.966572	1.25868	0	0	.
1	33672631	40664903	1935	0.217318	0.223873	0.172315	HORVU.MOREX.r2.1HG0011280	0.971972	1.2828	0	0	.
1	33773071	40826001	1940	0.216874	0.22388	0.168365	HORVU.MOREX.r2.1HG0011290	0.970044	1.31124	0	0	.
1	33789754	40992751	1958	0.215573	0.223412	0.166227	HORVU.MOREX.r2.1HG0011320	0.966416	1.3245	0	0	.
1	33900448	41093503	2031	0.212092	0.221956	0.163651	HORVU.MOREX.r2.1HG0011350	0.957475	1.33576	0	0	.
1	34104086	41105629	2005	0.211605	0.222453	0.162994	HORVU.MOREX.r2.1HG0011360	0.953333	1.34371	0	0	.
1	34127250	41117256	1963	0.210963	0.220998	0.15754	HORVU.MOREX.r2.1HG0011390	0.956558	1.37876	0	0	.
1	34300938	41302911	1952	0.211509	0.221484	0.157365	HORVU.MOREX.r2.1HG0011450	0.956908	1.38311	0	0	.
1	34335598	41605902	1979	0.212668	0.221366	0.155912	HORVU.MOREX.r2.1HG0011470	0.962406	1.39451	0	0	.
1	34383119	41632330	2012	0.214711	0.222713	0.155345	HORVU.MOREX.r2.1HG0011560	0.965614	1.40744	0	0	.
1	34676827	41699203	1944	0.214018	0.217803	0.145031	HORVU.MOREX.r2.1HG0011570	0.983385	1.4694	0	0	.
1	34682764	41705169	1886	0.210928	0.216605	0.141589	HORVU.MOREX.r2.1HG0011580	0.974948	1.49486	0	0	.
1	34745758	42113058	1910	0.207529	0.215306	0.14032	HORVU.MOREX.r2.1HG0011610	0.965482	1.49884	0	0	.
1	34786250	42610745	1970	0.202177	0.209044	0.130762	HORVU.MOREX.r2.1HG0011620	0.96865	1.55613	0	0	.
1	34939119	42619146	1972	0.202255	0.208428	0.129938	HORVU.MOREX.r2.1HG0011650	0.971739	1.56089	0	0	.
1	34941632	42722119	2003	0.200481	0.207143	0.129055	HORVU.MOREX.r2.1HG0011670	0.96932	1.56156	0	0	.
1	35164203	42752953	1995	0.199025	0.205576	0.127089	HORVU.MOREX.r2.1HG0011680	0.969612	1.57253	0	0	.
1	35280061	42758811	1973	0.199418	0.202377	0.122455	HORVU.MOREX.r2.1HG0011690	0.986067	1.60339	0	0	.
1	35727557	42873482	1896	0.203186	0.19885	0.115345	HORVU.MOREX.r2.1HG0011720	1.02076	1.6662	0	0	.
1	36136628	42876383	1865	0.202623	0.196596	0.110977	HORVU.MOREX.r2.1HG0011750	1.02917	1.70773	0	0	.
1	36336741	43034038	1838	0.203374	0.196024	0.108863	HORVU.MOREX.r2.1HG0011780	1.03568	1.73329	0	0	.
1	36367877	43706777	2017	0.208927	0.195714	0.106797	HORVU.MOREX.r2.1HG0011820	1.06423	1.7613	0	0	.
1	36415318	43744214	1986	0.205488	0.193965	0.104001	HORVU.MOREX.r2.1HG0011850	1.05649	1.78915	0	0	.
1	36422319	43746965	1964	0.20611	0.19425	0.103211	HORVU.MOREX.r2.1HG0011860	1.05807	1.80415	0	0	.
1	36426454	43963098	2051	0.204678	0.193442	0.101811	HORVU.MOREX.r2.1HG0011900	1.05523	1.81952	0	1	.
1	36658539	44153856	2064	0.204897	0.19381	0.101534	HORVU.MOREX.r2.1HG0011910	1.0544	1.82734	0	1	.
1	36728268	44323130	2124	0.204868	0.194043	0.101149	HORVU.MOREX.r2.1HG0011940	1.05305	1.83576	0	1	.
1	36734601	44398130	2120	0.204623	0.19375	0.100733	HORVU.MOREX.r2.1HG0012000	1.05336	1.84001	0	1	.
1	37020345	44425208	2001	0.199164	0.188701	0.0962457	HORVU.MOREX.r2.1HG0012020	1.05266	1.8702	0	1	.
1	37024704	45171776	2023	0.198531	0.188068	0.096139	HORVU.MOREX.r2.1HG0012040	1.05283	1.86612	0	1	.
1	37038480	45195087	2059	0.199507	0.188035	0.0954966	HORVU.MOREX.r2.1HG0012060	1.05793	1.87717	0	1	.
1	37250610	45235398	2014	0.203615	0.187505	0.0934412	HORVU.MOREX.r2.1HG0012070	1.08157	1.90935	0	1	.
1	37259063	45475191	2046	0.202373	0.186703	0.0924192	HORVU.MOREX.r2.1HG0012100	1.07966	1.92057	0	1	.
1	37931005	45642287	1861	0.202564	0.188647	0.0955928	HORVU.MOREX.r2.1HG0012120	1.07006	1.88126	0	1	.
1	37973788	45727053	1739	0.197805	0.192963	0.100384	HORVU.MOREX.r2.1HG0012130	1.02386	1.8387	0	1	.
1	38101745	45732094	1686	0.196449	0.194158	0.101892	HORVU.MOREX.r2.1HG0012150	1.01122	1.8246	0	1	.
1	38202360	45754811	1609	0.193339	0.195464	0.104651	HORVU.MOREX.r2.1HG0012160	0.989658	1.79208	0	0	.
1	38448350	45819495	1621	0.19308	0.195324	0.104511	HORVU.MOREX.r2.1HG0012240	0.989071	1.79305	0	0	.
1	38456534	45845604	1642	0.191812	0.194832	0.104181	HORVU.MOREX.r2.1HG0012310	0.985256	1.79392	0	0	.
1	38726049	46034617	1653	0.191214	0.195277	0.10406	HORVU.MOREX.r2.1HG0012330	0.980207	1.79973	0	0	.
1	38728526	46613872	1713	0.191083	0.194296	0.103036	HORVU.MOREX.r2.1HG0012350	0.984273	1.80735	0	0	.
1	38734800	46648285	1725	0.190096	0.192668	0.101293	HORVU.MOREX.r2.1HG0012390	0.987309	1.82103	0	1	.
1	38810031	46845601	1743	0.191251	0.192021	0.100613	HORVU.MOREX.r2.1HG0012400	0.996189	1.82638	0	1	.
1	39062967	46926065	1654	0.192359	0.185364	0.091923	HORVU.MOREX.r2.1HG0012450	1.0358	1.91678	0	1	.
1	39090892	46934181	1664	0.192079	0.184872	0.0913464	HORVU.MOREX.r2.1HG0012460	1.03698	1.92283	0	1	.
1	39127023	47017501	1648	0.191478	0.18377	0.0904728	HORVU.MOREX.r2.1HG0012470	1.03978	1.92858	0	1	.
1	39417811	47371030	1682	0.189376	0.181914	0.0875593	HORVU.MOREX.r2.1HG0012500	1.03888	1.96715	0	1	.
1	39444184	47614279	1678	0.189437	0.180867	0.0867043	HORVU.MOREX.r2.1HG0012520	1.0449	1.97372	0	1	.
1	40064800	48041325	1764	0.188391	0.179568	0.0854148	HORVU.MOREX.r2.1HG0012530	1.04654	1.98678	0	1	.
1	40071959	48229603	1787	0.188358	0.179057	0.0848366	HORVU.MOREX.r2.1HG0012550	1.0492	1.9935	0	1	.
1	40662803	48243417	1665	0.188383	0.179531	0.0841529	HORVU.MOREX.r2.1HG0012580	1.0467	2.01301	0	1	.
1	40824700	48851872	1644	0.192553	0.181057	0.0842943	HORVU.MOREX.r2.1HG0012610	1.06017	2.02618	0	1	.
1	40991379	49082477	1586	0.194147	0.180789	0.0835075	HORVU.MOREX.r2.1HG0012620	1.07001	2.04036	0	1	.
1	41093010	49104497	1631	0.193821	0.176688	0.0797691	HORVU.MOREX.r2.1HG0012630	1.09177	2.07965	0	1	.
1	41105249	49424522	1640	0.193568	0.17638	0.0794968	HORVU.MOREX.r2.1HG0012650	1.09222	2.08253	0	1	.
1	41113998	49446567	1658	0.192492	0.176053	0.0792246	HORVU.MOREX.r2.1HG0012680	1.08836	2.08522	0	1	.
1	41300383	49953775	1729	0.188184	0.174362	0.0778622	HORVU.MOREX.r2.1HG0012710	1.07497	2.09831	0	1	.
1	41603072	50154164	1728	0.188346	0.174591	0.0779409	HORVU.MOREX.r2.1HG0012740	1.07452	2.09903	0	1	.
1	41626062	50187016	1794	0.183211	0.171052	0.0751921	HORVU.MOREX.r2.1HG0012750	1.06716	2.12522	0	1	.
1	41698632	50471504	1737	0.179319	0.168962	0.0739827	HORVU.MOREX.r2.1HG0012760	1.05787	2.13094	0	1	.
1	41703508	50749450	1744	0.178945	0.169594	0.0743649	HORVU.MOREX.r2.1HG0012770	1.05207	2.12878	0	1	.
1	42106676	50827729	1733	0.17997	0.169959	0.0740048	HORVU.MOREX.r2.1HG0012780	1.05563	2.14225	0	1	.
1	42608447	50833298	1639	0.181607	0.171501	0.0738778	HORVU.MOREX.r2.1HG0012800	1.05568	2.16387	0	1	.
1	42614066	51133871	1624	0.180942	0.171799	0.0738188	HORVU.MOREX.r2.1HG0012840	1.05029	2.16895	0	1	.
1	42721370	51648122	1608	0.180855	0.172403	0.0739634	HORVU.MOREX.r2.1HG0012880	1.04634	2.17241	0	1	.
1	42750212	52069547	1640	0.181244	0.173311	0.0745976	HORVU.MOREX.r2.1HG0012890	1.04328	2.16686	0	1	.
1	42758371	52098622	1662	0.189203	0.176032	0.0749456	HORVU.MOREX.r2.1HG0012900	1.0708	2.19001	0	1	.
1	42868755	52108141	1703	0.196225	0.178675	0.0754994	HORVU.MOREX.r2.1HG0012920	1.09302	2.20674	0	1	.
1	42875013	52393324	1748	0.20096	0.181226	0.0770929	HORVU.MOREX.r2.1HG0012930	1.1032	2.19566	0	1	.
1	43032773	52541330	1801	0.196357	0.180918	0.0765238	HORVU.MOREX.r2.1HG0012950	1.08087	2.20654	0	1	.
1	43701983	52557996	1629	0.187909	0.178505	0.0739482	HORVU.MOREX.r2.1HG0012970	1.04989	2.24549	0	1	.
1	43742317	52571223	1634	0.18658	0.177204	0.0739467	HORVU.MOREX.r2.1HG0012980	1.05008	2.23003	0	1	.
1	43744569	52772866	1658	0.186282	0.176466	0.0740166	HORVU.MOREX.r2.1HG0012990	1.05264	2.21939	0	1	.
1	43962480	52879554	1621	0.192008	0.182399	0.077692	HORVU.MOREX.r2.1HG0013040	1.04994	2.19403	0	1	.
1	44153398	53142625	1608	0.191126	0.181309	0.0772658	HORVU.MOREX.r2.1HG0013080	1.05131	2.19226	0	1	.
1	44320491	53169817	1562	0.18991	0.180199	0.0763775	HORVU.MOREX.r2.1HG0013090	1.05106	2.20195	0	1	.
1	44397063	53178993	1534	0.189758	0.179909	0.0757752	HORVU.MOREX.r2.1HG0013150	1.05186	2.21403	0	1	.
1	44419579	53232460	1534	0.189758	0.179909	0.0757752	HORVU.MOREX.r2.1HG0013160	1.05186	2.21403	0	1	.
1	45166857	53326372	1531	0.191532	0.183039	0.0778605	HORVU.MOREX.r2.1HG0013170	1.044	2.19711	0	1	.
1	45192353	53355757	1516	0.1953	0.18445	0.0783679	HORVU.MOREX.r2.1HG0013180	1.0558	2.20046	0	1	.
1	45232888	53389506	1489	0.194339	0.183556	0.0789384	HORVU.MOREX.r2.1HG0013190	1.05571	2.17629	0	1	.
1	45473590	53408035	1428	0.194165	0.18276	0.079311	HORVU.MOREX.r2.1HG0013210	1.05917	2.1583	0	1	.
1	45640761	53628483	1466	0.195642	0.184179	0.0813954	HORVU.MOREX.r2.1HG0013220	1.05903	2.1246	0	1	.
1	45724926	53632769	1462	0.196316	0.185067	0.082397	HORVU.MOREX.r2.1HG0013230	1.05767	2.11118	0	1	.
1	45731587	53647000	1440	0.194468	0.183573	0.0816533	HORVU.MOREX.r2.1HG0013250	1.05628	2.11201	0	1	.
1	45753825	53668325	1450	0.194996	0.184217	0.0825651	HORVU.MOREX.r2.1HG0013270	1.0555	2.09817	0	1	.
1	45819109	53844589	1448	0.195515	0.184538	0.0832156	HORVU.MOREX.r2.1HG0013310	1.05643	2.08697	0	1	.
1	45844311	53861490	1467	0.198336	0.187716	0.0862562	HORVU.MOREX.r2.1HG0013320	1.05371	2.05406	0	1	.
1	46033214	53864792	1499	0.205013	0.195759	0.0937602	HORVU.MOREX.r2.1HG0013370	1.04497	1.98302	0	1	.
1	46611400	54044960	1502	0.205703	0.198624	0.0968393	HORVU.MOREX.r2.1HG0013380	1.03393	1.95269	0	1	.
1	46643105	54073040	1476	0.207445	0.200314	0.0983014	HORVU.MOREX.r2.1HG0013410	1.03391	1.94193	0	1	.
1	46844077	54089705	1446	0.207122	0.201711	0.0991142	HORVU.MOREX.r2.1HG0013420	1.02556	1.94027	0	1	.
1	46924152	54132187	1443	0.207159	0.201531	0.0990897	HORVU.MOREX.r2.1HG0013430	1.02661	1.93906	0	1	.
1	46926758	54182630	1436	0.206745	0.201375	0.0992308	HORVU.MOREX.r2.1HG0013460	1.02541	1.93512	0	1	.
1	47013344	54298062	1415	0.207596	0.20189	0.0999372	HORVU.MOREX.r2.1HG0013470	1.02693	1.92737	0	1	.
1	47369774	54304043	1393	0.207657	0.202734	0.101687	HORVU.MOREX.r2.1HG0013490	1.02314	1.90473	0	1	.
1	47612693	54309887	1401	0.207822	0.202586	0.101652	HORVU.MOREX.r2.1HG0013500	1.02463	1.90401	0	1	.
1	48027843	54437374	1370	0.210513	0.204387	0.105218	HORVU.MOREX.r2.1HG0013510	1.02857	1.86071	0	1	.
1	48223224	54481464	1342	0.209915	0.208278	0.109781	HORVU.MOREX.r2.1HG0013530	1.0075	1.82231	0	1	.
1	48238574	54621093	1324	0.210051	0.209385	0.110328	HORVU.MOREX.r2.1HG0013550	1.00304	1.82322	0	1	.
1	48850634	54691463	1256	0.209142	0.211029	0.111344	HORVU.MOREX.r2.1HG0013560	0.991463	1.82151	0	1	.
1	49078976	54698156	1298	0.206598	0.210417	0.111651	HORVU.MOREX.r2.1HG0013580	0.982674	1.81188	0	0	.
1	49087115	55099400	1328	0.207301	0.214954	0.118222	HORVU.MOREX.r2.1HG0013590	0.96598	1.75441	0	0	.
1	49423332	55162948	1266	0.215308	0.225639	0.128194	HORVU.MOREX.r2.1HG0013620	0.956158	1.70513	0	0	.
1	49443436	55361498	1273	0.215444	0.225799	0.128859	HORVU.MOREX.r2.1HG0013640	0.956085	1.69812	0	0	.
1	49920645	55383738	1262	0.218168	0.228278	0.131093	HORVU.MOREX.r2.1HG0013680	0.957571	1.6888	0	0	.
1	50153793	55480590	1169	0.227626	0.234567	0.136503	HORVU.MOREX.r2.1HG0013700	0.971619	1.66937	0	0	.
1	50184908	55495816	1173	0.2287	0.235252	0.137081	HORVU.MOREX.r2.1HG0013710	0.973285	1.66746	0	0	.
1	50470201	55564982	1105	0.240032	0.246426	0.147626	HORVU.MOREX.r2.1HG0013730	0.975065	1.6268	0	0	.
1	50738258	55567157	1101	0.241717	0.246846	0.147986	HORVU.MOREX.r2.1HG0013740	0.980031	1.62575	0	0	.
1	50825652	55572565	1115	0.241509	0.247193	0.14882	HORVU.MOREX.r2.1HG0013750	0.9779	1.6194	0	0	.
1	50829284	56590777	1210	0.241941	0.252197	0.154415	HORVU.MOREX.r2.1HG0013760	0.960884	1.59473	0	0	.
1	51130394	56726385	1196	0.24425	0.254303	0.15598	HORVU.MOREX.r2.1HG0013780	0.961964	1.59238	0	0	.
1	51644089	56844441	1229	0.242059	0.255053	0.157966	HORVU.MOREX.r2.1HG0013790	0.950976	1.57802	0	0	.
1	52067321	56863405	1194	0.245183	0.258043	0.160566	HORVU.MOREX.r2.1HG0013800	0.952023	1.57149	0	0	.
1	52097456	56912038	1218	0.242624	0.258959	0.161557	HORVU.MOREX.r2.1HG0013810	0.939266	1.56775	0	0	.
1	52107548	57135989	1176	0.233559	0.257582	0.163523	HORVU.MOREX.r2.1HG0013820	0.910222	1.54205	0	0	.
1	52392250	57141557	1090	0.219757	0.256939	0.167759	HORVU.MOREX.r2.1HG0013840	0.86071	1.50169	0	0	.
1	52540201	57151454	1048	0.225014	0.259603	0.171862	HORVU.MOREX.r2.1HG0013850	0.871704	1.48246	0	0	.
1	52556852	57322375	1026	0.229585	0.262096	0.174673	HORVU.MOREX.r2.1HG0013870	0.880516	1.47339	0	0	.
1	52561020	57323815	1001	0.231436	0.264845	0.176911	HORVU.MOREX.r2.1HG0013880	0.878444	1.47046	0	0	.
1	52771759	57324484	970	0.233632	0.269327	0.179934	HORVU.MOREX.r2.1HG0013890	0.872211	1.47065	0	0	.
1	52878462	57349459	943	0.236043	0.27142	0.182635	HORVU.MOREX.r2.1HG0013910	0.874291	1.4609	0	0	.
1	53142014	57357369	892	0.228205	0.267787	0.18276	HORVU.MOREX.r2.1HG0013930	0.85751	1.4411	0	0	.
1	53169620	57564934	902	0.228092	0.268093	0.182382	HORVU.MOREX.r2.1HG0013940	0.85616	1.44553	0	0	.
1	53178184	58798291	950	0.220796	0.266585	0.182007	HORVU.MOREX.r2.1HG0013950	0.834449	1.44049	0	0	.
1	53231696	59023602	951	0.220564	0.266427	0.181874	HORVU.MOREX.r2.1HG0013960	0.834086	1.44067	0	0	.
1	53325855	59128971	920	0.219272	0.262478	0.18113	HORVU.MOREX.r2.1HG0014010	0.841433	1.42562	0	0	.
1	53352630	59374240	923	0.220077	0.262892	0.181201	HORVU.MOREX.r2.1HG0014060	0.843106	1.42725	0	0	.
1	53388805	59405217	914	0.213633	0.266191	0.182337	HORVU.MOREX.r2.1HG0014080	0.809704	1.43597	0	0	.
1	53407343	59577787	980	0.207405	0.261152	0.177947	HORVU.MOREX.r2.1HG0014090	0.801783	1.4427	0	0	.
1	53628175	59904001	979	0.203854	0.258182	0.178085	HORVU.MOREX.r2.1HG0014100	0.797421	1.42586	0	0	.
1	53631531	60975650	1008	0.201231	0.25815	0.177862	HORVU.MOREX.r2.1HG0014110	0.787734	1.42738	0	0	.
1	53645945	60988287	1014	0.199854	0.257606	0.177109	HORVU.MOREX.r2.1HG0014120	0.78419	1.43021	0	0	.
1	53667376	61253057	1015	0.199223	0.25683	0.176537	HORVU.MOREX.r2.1HG0014130	0.784106	1.43044	0	0	.
1	53843417	61490326	1050	0.194045	0.257348	0.176176	HORVU.MOREX.r2.1HG0014140	0.763219	1.436	0	0	.
1	53859333	61568993	1053	0.193495	0.256667	0.176079	HORVU.MOREX.r2.1HG0014180	0.763105	1.43308	0	0	.
1	53862495	61574999	1003	0.185334	0.249552	0.170768	HORVU.MOREX.r2.1HG0014190	0.752581	1.43583	0	0	.
1	54044195	61577245	926	0.179042	0.244771	0.168004	HORVU.MOREX.r2.1HG0014200	0.742008	1.43127	0	0	.
1	54071794	61959398	929	0.176058	0.243309	0.167204	HORVU.MOREX.r2.1HG0014210	0.73451	1.42948	0	0	.
1	54088464	62314227	931	0.176717	0.243592	0.167184	HORVU.MOREX.r2.1HG0014280	0.736289	1.43124	0	0	.
1	54131666	62410714	940	0.175165	0.24294	0.167328	HORVU.MOREX.r2.1HG0014310	0.732051	1.4264	0	0	.
1	54182391	62574270	949	0.174027	0.242259	0.16652	HORVU.MOREX.r2.1HG0014330	0.729516	1.42907	0	0	.
1	54297048	62611245	950	0.174225	0.242481	0.166638	HORVU.MOREX.r2.1HG0014340	0.729659	1.42937	0	0	.
1	54301172	62625701	955	0.175513	0.245641	0.168665	HORVU.MOREX.r2.1HG0014350	0.725678	1.43084	0	0	.
1	54307055	63069415	988	0.177566	0.251868	0.171336	HORVU.MOREX.r2.1HG0014370	0.716262	1.4441	0	0	.
1	54436700	63239109	973	0.176986	0.253218	0.170826	HORVU.MOREX.r2.1HG0014380	0.710385	1.45564	0	0	.
1	54477720	63445929	967	0.173635	0.251016	0.166882	HORVU.MOREX.r2.1HG0014390	0.703539	1.47565	0	0	.
1	54620677	63664601	945	0.174732	0.251966	0.167319	HORVU.MOREX.r2.1HG0014400	0.705175	1.47737	0	0	.
1	54691137	63683136	982	0.171475	0.250038	0.164314	HORVU.MOREX.r2.1HG0014420	0.697879	1.49178	0	0	.
1	54693055	63883990	991	0.170651	0.250378	0.163921	HORVU.MOREX.r2.1HG0014470	0.693803	1.49711	0	0	.
1	55091425	64834641	959	0.171036	0.255679	0.165079	HORVU.MOREX.r2.1HG0014480	0.681409	1.51748	0	0	.
1	55157229	64837915	928	0.167126	0.253804	0.161524	HORVU.MOREX.r2.1HG0014490	0.67143	1.538	0	0	.
1	55359746	64842889	898	0.162264	0.252945	0.160568	HORVU.MOREX.r2.1HG0014500	0.655133	1.54158	0	0	.
1	55382213	64980700	883	0.16058	0.253468	0.160773	HORVU.MOREX.r2.1HG0014520	0.647441	1.5428	0	0	.
1	55479715	65184573	895	0.159505	0.251814	0.15974	HORVU.MOREX.r2.1HG0014550	0.647425	1.54244	0	0	.
1	55494926	65196422	924	0.159046	0.250807	0.159712	HORVU.MOREX.r2.1HG0014590	0.648165	1.53676	0	0	.
1	55561734	65197444	909	0.155049	0.249045	0.158523	HORVU.MOREX.r2.1HG0014600	0.637144	1.53715	0	0	.
1	55565538	65406570	905	0.151821	0.246589	0.158471	HORVU.MOREX.r2.1HG0014610	0.630662	1.52305	0	0	.
1	55571262	65414066	890	0.14875	0.246376	0.158508	HORVU.MOREX.r2.1HG0014620	0.619208	1.52145	0	0	.
1	56590457	66895836	925	0.151874	0.253159	0.163421	HORVU.MOREX.r2.1HG0014650	0.615119	1.51746	0	0	.
1	56725385	67101279	926	0.153249	0.253856	0.164365	HORVU.MOREX.r2.1HG0014740	0.618705	1.51324	0	0	.
1	56843799	67114195	909	0.151637	0.252278	0.162771	HORVU.MOREX.r2.1HG0014750	0.616281	1.51807	0	0	.
1	56859754	67722846	947	0.157832	0.253867	0.163684	HORVU.MOREX.r2.1HG0014760	0.636048	1.51924	0	0	.
1	56910998	67782434	908	0.158196	0.252159	0.162645	HORVU.MOREX.r2.1HG0014850	0.64158	1.51849	0	0	.
1	57135678	67934213	932	0.162044	0.256052	0.165115	HORVU.MOREX.r2.1HG0014880	0.646656	1.5193	0	0	.
1	57141045	68118237	960	0.161056	0.254732	0.163551	HORVU.MOREX.r2.1HG0014910	0.646148	1.52538	0	0	.
1	57150794	68138269	975	0.163224	0.255243	0.163582	HORVU.MOREX.r2.1HG0014920	0.653077	1.52806	0	0	.
1	57321710	68197482	967	0.163761	0.256053	0.164106	HORVU.MOREX.r2.1HG0014930	0.653107	1.52811	0	0	.
1	57322753	68403852	978	0.163405	0.257173	0.165289	HORVU.MOREX.r2.1HG0014940	0.649036	1.52419	0	0	.
1	57324203	68474375	1000	0.162201	0.256951	0.166044	HORVU.MOREX.r2.1HG0014970	0.645066	1.51639	0	0	.
1	57348890	68516291	1017	0.162688	0.257325	0.166792	HORVU.MOREX.r2.1HG0014980	0.645985	1.51209	0	0	.
1	57357172	68783991	1062	0.162251	0.258494	0.167916	HORVU.MOREX.r2.1HG0014990	0.641545	1.50911	0	0	.
1	57563157	68909673	1063	0.161655	0.258406	0.168487	HORVU.MOREX.r2.1HG0015000	0.639535	1.50378	0	0	.
1	58796755	69089152	1022	0.163836	0.259058	0.168627	HORVU.MOREX.r2.1HG0015010	0.646091	1.50626	0	0	.
1	59023258	69182677	1028	0.164429	0.259074	0.168683	HORVU.MOREX.r2.1HG0015020	0.648257	1.50587	0	0	.
1	59127247	69665636	1182	0.160577	0.255276	0.166264	HORVU.MOREX.r2.1HG0015060	0.643017	1.50499	0	0	.
1	59373866	69689947	1188	0.159175	0.253999	0.16576	HORVU.MOREX.r2.1HG0015070	0.640817	1.50204	0	0	.
1	59404198	69774363	1218	0.160031	0.252342	0.16571	HORVU.MOREX.r2.1HG0015080	0.648127	1.49304	0	0	.
1	59574440	69779332	1176	0.161561	0.252977	0.168213	HORVU.MOREX.r2.1HG0015090	0.65238	1.47563	0	0	.
1	59903804	69787115	1151	0.161645	0.255884	0.168761	HORVU.MOREX.r2.1HG0015100	0.645563	1.48737	0	0	.
1	60974403	69834307	1135	0.162223	0.255454	0.167026	HORVU.MOREX.r2.1HG0015120	0.648787	1.49952	0	0	.
1	60975908	70131626	1140	0.162597	0.255352	0.166777	HORVU.MOREX.r2.1HG0015130	0.650445	1.50106	0	0	.
1	61251706	70137619	1127	0.161779	0.254304	0.165936	HORVU.MOREX.r2.1HG0015140	0.64993	1.50227	0	0	.
1	61487768	70228670	1099	0.163542	0.255044	0.166534	HORVU.MOREX.r2.1HG0015150	0.654767	1.50138	0	0	.
1	61567447	70233868	1135	0.173973	0.246918	0.162988	HORVU.MOREX.r2.1HG0015250	0.716077	1.48518	0	0	.
1	61569729	70235760	1143	0.174574	0.24771	0.163392	HORVU.MOREX.r2.1HG0015260	0.716208	1.48629	0	0	.
1	61576664	70239254	1146	0.175062	0.247717	0.162823	HORVU.MOREX.r2.1HG0015280	0.718082	1.49122	0	0	.
1	61959024	70308092	1138	0.177005	0.247964	0.16242	HORVU.MOREX.r2.1HG0015340	0.724927	1.49614	0	0	.
1	62313142	70597882	1164	0.180542	0.250782	0.162783	HORVU.MOREX.r2.1HG0015350	0.730656	1.5093	0	0	.
1	62410412	70652749	1209	0.187451	0.249655	0.158972	HORVU.MOREX.r2.1HG0015370	0.760436	1.53667	0	0	.
1	62573896	70882031	1254	0.191509	0.254132	0.156037	HORVU.MOREX.r2.1HG0015410	0.76291	1.5908	0	0	.
1	62610979	70974149	1251	0.191679	0.254058	0.156099	HORVU.MOREX.r2.1HG0015440	0.763768	1.58976	0	0	.
1	62619692	71513867	1286	0.190606	0.253249	0.153615	HORVU.MOREX.r2.1HG0015490	0.762039	1.60895	0	0	.
1	63069137	71847743	1224	0.190452	0.248845	0.150888	HORVU.MOREX.r2.1HG0015580	0.774409	1.60885	0	0	.
1	63238693	72212267	1268	0.197147	0.253324	0.15185	HORVU.MOREX.r2.1HG0015630	0.786662	1.62696	0	0	.
1	63443108	72219928	1270	0.202031	0.254185	0.153274	HORVU.MOREX.r2.1HG0015640	0.802585	1.61805	0	0	.
1	63664338	72224149	1363	0.222368	0.252988	0.154166	HORVU.MOREX.r2.1HG0015650	0.883569	1.60196	0	0	.
1	63678802	72630728	1345	0.226541	0.253791	0.155252	HORVU.MOREX.r2.1HG0015670	0.896699	1.5963	0	0	.
1	63882893	72632932	1329	0.228484	0.254135	0.155995	HORVU.MOREX.r2.1HG0015680	0.902887	1.59122	0	0	.
1	64830931	72895211	1297	0.232529	0.253009	0.15581	HORVU.MOREX.r2.1HG0015690	0.922132	1.58621	0	0	.
1	64834958	73041905	1307	0.238121	0.254055	0.155414	HORVU.MOREX.r2.1HG0015840	0.939657	1.59633	0	0	.
1	64839394	73093143	1303	0.239015	0.254623	0.155681	HORVU.MOREX.r2.1HG0015850	0.941018	1.59718	0	0	.
1	64978499	73677991	1322	0.239373	0.255252	0.154878	HORVU.MOREX.r2.1HG0015870	0.940136	1.60878	0	0	.
1	65180575	73743695	1330	0.240072	0.254843	0.154622	HORVU.MOREX.r2.1HG0015880	0.944227	1.60879	0	0	.
1	65192134	74010430	1338	0.245307	0.255393	0.154452	HORVU.MOREX.r2.1HG0015890	0.961996	1.6138	0	0	.
1	65197217	74020671	1395	0.258007	0.254611	0.154678	HORVU.MOREX.r2.1HG0015910	1.01283	1.60684	0	0	.
1	65399159	74022043	1410	0.26142	0.254326	0.154768	HORVU.MOREX.r2.1HG0015920	1.02684	1.60423	0	0	.
1	65407410	74082617	1432	0.26506	0.257875	0.155382	HORVU.MOREX.r2.1HG0015930	1.02682	1.61973	0	0	.
1	66894551	74085389	1292	0.271084	0.253755	0.149452	HORVU.MOREX.r2.1HG0015940	1.0657	1.65413	0	0	.
1	67100749	74105092	1298	0.270165	0.254207	0.148729	HORVU.MOREX.r2.1HG0015950	1.0604	1.66452	0	0	.
1	67112357	74107157	1301	0.270904	0.254984	0.148575	HORVU.MOREX.r2.1HG0015960	1.06008	1.67103	0	0	.
1	67718898	74115175	1250	0.272544	0.255902	0.147901	HORVU.MOREX.r2.1HG0015970	1.06259	1.68398	0	0	.
1	67770559	74288365	1281	0.271038	0.25734	0.147463	HORVU.MOREX.r2.1HG0016020	1.05124	1.6978	0	0	.
1	67921188	74653433	1278	0.271288	0.258107	0.147751	HORVU.MOREX.r2.1HG0016060	1.04916	1.69956	0	0	.
1	68103190	74657938	1268	0.27125	0.253564	0.144304	HORVU.MOREX.r2.1HG0016070	1.0671	1.70808	0	0	.
1	68137775	75260245	1250	0.275775	0.25781	0.14589	HORVU.MOREX.r2.1HG0016220	1.06708	1.71794	0	0	.
1	68195884	75269042	1263	0.276539	0.259988	0.146757	HORVU.MOREX.r2.1HG0016250	1.0613	1.72233	0	0	.
1	68394580	75270489	1271	0.277747	0.258475	0.145832	HORVU.MOREX.r2.1HG0016270	1.07178	1.72285	0	0	.
1	68469351	75378052	1262	0.27906	0.257607	0.144463	HORVU.MOREX.r2.1HG0016280	1.08017	1.7325	0	0	.
1	68510689	75394415	1235	0.28233	0.257804	0.143381	HORVU.MOREX.r2.1HG0016320	1.09158	1.74601	0	0	.
1	68781965	75577070	1212	0.284922	0.25705	0.142086	HORVU.MOREX.r2.1HG0016340	1.10437	1.75591	0	0	.
1	68908243	75625947	1179	0.288976	0.256026	0.140248	HORVU.MOREX.r2.1HG0016350	1.12386	1.77058	0	0	.
1	69087713	75933504	1209	0.288784	0.256824	0.139982	HORVU.MOREX.r2.1HG0016400	1.11978	1.77904	0	0	.
1	69177109	76200742	1205	0.289072	0.257587	0.140004	HORVU.MOREX.r2.1HG0016410	1.11766	1.78387	0	0	.
1	69663168	76213990	1053	0.312102	0.261462	0.137996	HORVU.MOREX.r2.1HG0016430	1.18655	1.83425	0	1	.
1	69687762	76770599	1061	0.311992	0.261432	0.137957	HORVU.MOREX.r2.1HG0016480	1.18627	1.83453	0	1	.
1	69770916	76967112	1020	0.316662	0.262417	0.138409	HORVU.MOREX.r2.1HG0016490	1.19912	1.83558	0	1	.
1	69776555	77113887	1002	0.322655	0.269725	0.138105	HORVU.MOREX.r2.1HG0016510	1.18922	1.88869	0	1	.
1	69785281	77364401	998	0.323976	0.272979	0.139168	HORVU.MOREX.r2.1HG0016520	1.18021	1.89705	0	1	.
1	69832581	77511907	996	0.324846	0.274982	0.140537	HORVU.MOREX.r2.1HG0016570	1.17497	1.8931	0	1	.
1	70129747	77574109	1000	0.324889	0.280256	0.142861	HORVU.MOREX.r2.1HG0016580	1.15377	1.89882	0	1	.
1	70133228	77579913	1033	0.328107	0.28783	0.146563	HORVU.MOREX.r2.1HG0016590	1.13523	1.9023	0	1	.
1	70223396	77995341	1068	0.331882	0.296037	0.150457	HORVU.MOREX.r2.1HG0016600	1.11713	1.90728	0	1	.
1	70229504	77998635	1060	0.333417	0.2993	0.151079	HORVU.MOREX.r2.1HG0016620	1.1103	1.92018	0	1	.
1	70234487	78152286	1014	0.333269	0.30951	0.154396	HORVU.MOREX.r2.1HG0016640	1.07436	1.94354	0	1	.
1	70237333	78195536	1006	0.335172	0.311653	0.155129	HORVU.MOREX.r2.1HG0016660	1.07312	1.94789	0	1	.
1	70306338	78305788	1011	0.334677	0.313801	0.156351	HORVU.MOREX.r2.1HG0016670	1.06447	1.94649	0	1	.
1	70595958	78321392	1026	0.336322	0.315424	0.156644	HORVU.MOREX.r2.1HG0016720	1.06422	1.95281	0	1	.
1	70650691	78480958	985	0.33646	0.317879	0.159663	HORVU.MOREX.r2.1HG0016740	1.05667	1.93253	0	1	.
1	70880874	78563114	921	0.339514	0.320395	0.166387	HORVU.MOREX.r2.1HG0016750	1.05787	1.87313	0	1	.
1	70972788	78724244	950	0.33706	0.319926	0.165842	HORVU.MOREX.r2.1HG0016770	1.05193	1.87626	0	1	.
1	71513500	78844006	916	0.344755	0.32237	0.169179	HORVU.MOREX.r2.1HG0016780	1.06735	1.85496	0	1	.
1	71846673	78917152	921	0.343406	0.322164	0.16945	HORVU.MOREX.r2.1HG0016790	1.06395	1.85101	0	1	.
1	72204002	79028139	940	0.341476	0.320257	0.169488	HORVU.MOREX.r2.1HG0016800	1.06425	1.83999	0	1	.
1	72218066	79054771	897	0.339417	0.31686	0.16885	HORVU.MOREX.r2.1HG0016810	1.06901	1.82756	0	1	.	HORVU.MOREX.r2.1HG0017470
1	72221213	79366097	884	0.337168	0.318705	0.169298	HORVU.MOREX.r2.1HG0016840	1.05617	1.83329	0	1	.	HORVU.MOREX.r2.1HG0017470
1	72630318	79599250	782	0.319272	0.329876	0.170715	HORVU.MOREX.r2.1HG0016850	0.9688	1.88073	0	1	.	HORVU.MOREX.r2.1HG0017470
1	72632621	79847887	777	0.318985	0.33064	0.171113	HORVU.MOREX.r2.1HG0016870	0.965785	1.88081	0	1	.	HORVU.MOREX.r2.1HG0017470
1	72893737	79926141	774	0.318596	0.33016	0.172035	HORVU.MOREX.r2.1HG0016980	0.966004	1.86865	0	1	.	HORVU.MOREX.r2.1HG0017470
1	73039944	80675966	789	0.311406	0.318137	0.170816	HORVU.MOREX.r2.1HG0017020	0.979487	1.81476	0	0	.	HORVU.MOREX.r2.1HG0017470
1	73091842	80679296	783	0.310551	0.317491	0.170692	HORVU.MOREX.r2.1HG0017040	0.978809	1.81243	0	0	.	HORVU.MOREX.r2.1HG0017470
1	73676906	80692565	783	0.312318	0.312448	0.172363	HORVU.MOREX.r2.1HG0017070	0.999597	1.76817	0	0	.	HORVU.MOREX.r2.1HG0017470
1	73742049	80699018	798	0.314638	0.307655	0.172063	HORVU.MOREX.r2.1HG0017090	1.02198	1.74475	0	0	.	HORVU.MOREX.r2.1HG0017470
1	74009381	80787849	767	0.313682	0.310848	0.173407	HORVU.MOREX.r2.1HG0017110	1.00883	1.74938	0	0	.	HORVU.MOREX.r2.1HG0017470
1	74017366	80823755	725	0.295409	0.319187	0.174886	HORVU.MOREX.r2.1HG0017120	0.927767	1.78049	0	0	.	HORVU.MOREX.r2.1HG0017470
1	74020869	80892727	702	0.288607	0.321676	0.175413	HORVU.MOREX.r2.1HG0017150	0.900297	1.78885	0	0	.	HORVU.MOREX.r2.1HG0017470
1	74080911	81062981	674	0.277383	0.321574	0.174574	HORVU.MOREX.r2.1HG0017160	0.866724	1.79643	0	0	.	HORVU.MOREX.r2.1HG0017470
1	74083800	81068106	660	0.27662	0.318497	0.173187	HORVU.MOREX.r2.1HG0017170	0.872519	1.79323	0	0	.	HORVU.MOREX.r2.1HG0017470
1	74103643	81429769	641	0.275283	0.31083	0.172236	HORVU.MOREX.r2.1HG0017180	0.889203	1.76052	0	0	.	HORVU.MOREX.r2.1HG0017470
1	74106483	81853011	651	0.272199	0.309074	0.17242	HORVU.MOREX.r2.1HG0017190	0.884431	1.74912	0	0	.	HORVU.MOREX.r2.1HG0017470
1	74107710	82057404	658	0.271723	0.308297	0.17283	HORVU.MOREX.r2.1HG0017200	0.885095	1.74095	0	0	.	HORVU.MOREX.r2.1HG0017470
1	74283493	82502413	647	0.271101	0.307734	0.174904	HORVU.MOREX.r2.1HG0017220	0.884705	1.71837	0	0	.	HORVU.MOREX.r2.1HG0017470
1	74646106	82503423	635	0.272892	0.307396	0.175199	HORVU.MOREX.r2.1HG0017270	0.89129	1.71381	0	0	.	HORVU.MOREX.r2.1HG0017470
1	74656754	82541874	627	0.271864	0.312163	0.17821	HORVU.MOREX.r2.1HG0017300	0.874911	1.71172	0	0	.	HORVU.MOREX.r2.1HG0017470
1	75248444	82566627	608	0.270703	0.310153	0.178102	HORVU.MOREX.r2.1HG0017310	0.876778	1.70202	0	0	.	HORVU.MOREX.r2.1HG0017470
1	75265247	82574305	597	0.267879	0.306521	0.177256	HORVU.MOREX.r2.1HG0017380	0.877916	1.69031	0	0	.	HORVU.MOREX.r2.1HG0017470
1	75269739	82575362	591	0.26683	0.304578	0.176757	HORVU.MOREX.r2.1HG0017390	0.880004	1.68442	0	0	.	HORVU.MOREX.r2.1HG0017470
1	75377295	82821790	585	0.264592	0.307733	0.179147	HORVU.MOREX.r2.1HG0017400	0.864222	1.67982	0	0	.	HORVU.MOREX.r2.1HG0017470
1	75393480	82835364	585	0.264463	0.307628	0.179293	HORVU.MOREX.r2.1HG0017460	0.864102	1.67797	0	0	.	HORVU.MOREX.r2.1HG0017470
1	75575307	83017169	585	0.264582	0.307505	0.179427	HORVU.MOREX.r2.1HG0017470	0.864812	1.67613	0	0	.	HORVU.MOREX.r2.1HG0017470
1	75625402	83021779	584	0.262909	0.308513	0.180442	HORVU.MOREX.r2.1HG0017480	0.856822	1.67249	0	0	.	HORVU.MOREX.r2.1HG0017470
1	75930135	83347082	554	0.261014	0.308708	0.182307	HORVU.MOREX.r2.1HG0017490	0.850352	1.65729	0	0	.	HORVU.MOREX.r2.1HG0017470
1	76200230	83350255	566	0.260276	0.302224	0.181522	HORVU.MOREX.r2.1HG0017500	0.865648	1.63023	0	0	.	HORVU.MOREX.r2.1HG0017470
1	76210413	83353325	562	0.259981	0.301941	0.181901	HORVU.MOREX.r2.1HG0017530	0.865487	1.62553	0	0	.	HORVU.MOREX.r2.1HG0017470
1	76768763	83417259	554	0.260463	0.302934	0.183202	HORVU.MOREX.r2.1HG0017670	0.864281	1.61972	0	0	.	HORVU.MOREX.r2.1HG0017470
1	76966723	83547397	552	0.261962	0.30094	0.183026	HORVU.MOREX.r2.1HG0017680	0.874645	1.61087	0	0	.	HORVU.MOREX.r2.1HG0017470
1	77112365	83554288	553	0.261984	0.300325	0.182848	HORVU.MOREX.r2.1HG0017700	0.876449	1.60917	0	0	.	HORVU.MOREX.r2.1HG0017470
1	77361717	83556718	534	0.263253	0.295383	0.181596	HORVU.MOREX.r2.1HG0017710	0.894788	1.59389	0	0	.	HORVU.MOREX.r2.1HG0017470
1	77506112	83597832	531	0.262933	0.288086	0.179756	HORVU.MOREX.r2.1HG0017750	0.915618	1.57089	0	0	.	HORVU.MOREX.r2.1HG0017470
1	77572714	83759641	525	0.266335	0.275787	0.175464	HORVU.MOREX.r2.1HG0017770	0.966926	1.54093	0	0	.	HORVU.MOREX.r2.1HG0017470
1	77575752	83902757	513	0.264659	0.271279	0.174407	HORVU.MOREX.r2.1HG0017800	0.976465	1.52532	0	0	.	HORVU.MOREX.r2.1HG0017470
1	77990907	83994111	485	0.252714	0.254691	0.169986	HORVU.MOREX.r2.1HG0017810	0.992531	1.47062	0	0	.	HORVU.MOREX.r2.1HG0017470
1	77997099	84035396	449	0.238896	0.236038	0.16469	HORVU.MOREX.r2.1HG0017820	1.01162	1.40843	0	0	.	HORVU.MOREX.r2.1HG0017470
1	78150820	84399088	464	0.234369	0.232397	0.16285	HORVU.MOREX.r2.1HG0017830	1.00814	1.40235	0	0	.	HORVU.MOREX.r2.1HG0017470
1	78194745	84423230	459	0.228418	0.227817	0.162053	HORVU.MOREX.r2.1HG0017850	1.00253	1.38223	0	0	.	HORVU.MOREX.r2.1HG0017470
1	78304772	85017737	454	0.226644	0.223174	0.16127	HORVU.MOREX.r2.1HG0017860	1.01488	1.36144	0	0	.	HORVU.MOREX.r2.1HG0017470
1	78310428	85256559	466	0.227587	0.222023	0.160395	HORVU.MOREX.r2.1HG0017880	1.02398	1.36168	0	0	.	HORVU.MOREX.r2.1HG0017470
1	78472565	85944042	476	0.219239	0.197259	0.15143	HORVU.MOREX.r2.1HG0017890	1.10605	1.28389	0	0	.	HORVU.MOREX.r2.1HG0017470
1	78560221	86041401	475	0.2168	0.19679	0.151862	HORVU.MOREX.r2.1HG0017900	1.09676	1.27757	0	0	.	HORVU.MOREX.r2.1HG0017470
1	78723318	86155695	442	0.214506	0.187339	0.151449	HORVU.MOREX.r2.1HG0017910	1.13767	1.2223	0	0	.	HORVU.MOREX.r2.1HG0017470
1	78843080	86160291	443	0.213263	0.188594	0.151911	HORVU.MOREX.r2.1HG0017920	1.12422	1.22656	0	0	.	HORVU.MOREX.r2.1HG0017470
1	78915360	86165182	455	0.212318	0.1881	0.150137	HORVU.MOREX.r2.1HG0017930	1.12225	1.23707	0	0	.	HORVU.MOREX.r2.1HG0017470
1	79022157	86726109	458	0.209353	0.18848	0.150928	HORVU.MOREX.r2.1HG0017940	1.10516	1.23335	0	0	.	HORVU.MOREX.r2.1HG0017470
1	79047780	86733061	444	0.20489	0.191331	0.152678	HORVU.MOREX.r2.1HG0017950	1.06735	1.2376	0	0	.	HORVU.MOREX.r2.1HG0017470
1	79365662	86741450	439	0.206037	0.186283	0.150655	HORVU.MOREX.r2.1HG0017990	1.10064	1.22177	0	0	.	HORVU.MOREX.r2.1HG0017810
1	79588568	86750651	441	0.206253	0.186374	0.150687	HORVU.MOREX.r2.1HG0018010	1.10123	1.22209	0	0	.	HORVU.MOREX.r2.1HG0017810
1	79846688	87797595	527	0.203213	0.186186	0.147331	HORVU.MOREX.r2.1HG0018030	1.08679	1.24696	0	0	.	HORVU.MOREX.r2.1HG0017810
1	79916819	88041001	537	0.200266	0.185109	0.14742	HORVU.MOREX.r2.1HG0018040	1.07768	1.23942	0	0	.	HORVU.MOREX.r2.1HG0017810
1	80671317	88566533	511	0.199	0.19629	0.147712	HORVU.MOREX.r2.1HG0018050	1.01314	1.30802	0	0	.	HORVU.MOREX.r2.1HG0017810
1	80678913	88573482	515	0.199136	0.196966	0.147828	HORVU.MOREX.r2.1HG0018070	1.01048	1.31134	0	0	.	HORVU.MOREX.r2.1HG0017810
1	80681669	88710861	513	0.198577	0.197817	0.147697	HORVU.MOREX.r2.1HG0018080	1.00366	1.31782	0	0	.	HORVU.MOREX.r2.1HG0017810
1	80697339	89042472	484	0.189689	0.203913	0.147467	HORVU.MOREX.r2.1HG0018100	0.933506	1.35846	0	0	.	HORVU.MOREX.r2.1HG0017810
1	80787424	89046012	475	0.186399	0.204738	0.14684	HORVU.MOREX.r2.1HG0018110	0.914598	1.36915	0	0	.	HORVU.MOREX.r2.1HG0017810
1	80822759	89216297	477	0.185603	0.20509	0.148728	HORVU.MOREX.r2.1HG0018130	0.909401	1.35509	0	0	.	HORVU.MOREX.r2.1HG0017810
1	80891185	89236811	471	0.187369	0.203545	0.148726	HORVU.MOREX.r2.1HG0018140	0.92425	1.34537	0	0	.	HORVU.MOREX.r2.1HG0017810
1	81052774	89242112	475	0.186717	0.204956	0.149469	HORVU.MOREX.r2.1HG0018150	0.91515	1.34795	0	0	.	HORVU.MOREX.r2.1HG0017810
1	81065283	89493754	469	0.187293	0.20534	0.149609	HORVU.MOREX.r2.1HG0018170	0.916193	1.34917	0	0	.
1	81425044	89495540	460	0.184512	0.20605	0.149044	HORVU.MOREX.r2.1HG0018180	0.90031	1.35843	0	0	.
1	81837154	89530696	463	0.181485	0.209016	0.149023	HORVU.MOREX.r2.1HG0018210	0.874297	1.37726	0	0	.
1	82048286	89747629	455	0.183806	0.203798	0.145942	HORVU.MOREX.r2.1HG0018230	0.906491	1.37101	0	0	.
1	82500727	89919289	438	0.184709	0.195874	0.143484	HORVU.MOREX.r2.1HG0018260	0.945768	1.34134	0	0	.
1	82502872	90356036	462	0.180079	0.192706	0.143871	HORVU.MOREX.r2.1HG0018270	0.937708	1.31738	0	0	.
1	82540930	90445479	465	0.180976	0.191583	0.143306	HORVU.MOREX.r2.1HG0018310	0.947381	1.31491	0	0	.
1	82565674	90758528	469	0.181286	0.190902	0.143195	HORVU.MOREX.r2.1HG0018380	0.952136	1.31141	0	0	.
1	82573411	90876691	465	0.181594	0.189367	0.1423	HORVU.MOREX.r2.1HG0018410	0.961012	1.30904	0	0	.
1	82574822	90939740	463	0.181753	0.188534	0.141871	HORVU.MOREX.r2.1HG0018430	0.965845	1.30725	0	0	.
1	82820405	90952114	458	0.180797	0.189581	0.142454	HORVU.MOREX.r2.1HG0018440	0.955988	1.30912	0	0	.
1	82832819	91306364	460	0.180338	0.190276	0.142241	HORVU.MOREX.r2.1HG0018490	0.950378	1.31552	0	0	.
1	83014815	91310580	459	0.180416	0.189838	0.141879	HORVU.MOREX.r2.1HG0018500	0.952852	1.31577	0	0	.
1	83018022	91312941	459	0.180264	0.189778	0.141629	HORVU.MOREX.r2.1HG0018510	0.952377	1.31754	0	0	.
1	83346111	91797022	458	0.181114	0.189852	0.141326	HORVU.MOREX.r2.1HG0018520	0.956278	1.32067	0	0	.
1	83348086	92379730	458	0.180091	0.191121	0.139539	HORVU.MOREX.r2.1HG0018580	0.945157	1.34494	0	0	.
1	83352632	92553699	449	0.178511	0.193611	0.13925	HORVU.MOREX.r2.1HG0018630	0.925839	1.36423	0	0	.
1	83416669	92559517	449	0.178026	0.194309	0.139229	HORVU.MOREX.r2.1HG0018700	0.920302	1.3691	0	0	.
1	83546372	92904594	441	0.176909	0.19415	0.139077	HORVU.MOREX.r2.1HG0018710	0.915547	1.36943	0	0	.
1	83552630	92915839	445	0.175309	0.194993	0.138877	HORVU.MOREX.r2.1HG0018740	0.903977	1.37693	0	0	.
1	83556105	93108481	445	0.175309	0.194993	0.138877	HORVU.MOREX.r2.1HG0018750	0.903977	1.37693	0	0	.
1	83597596	93108998	435	0.178347	0.195226	0.137787	HORVU.MOREX.r2.1HG0018760	0.917754	1.38866	0	0	.
1	83755002	93121783	437	0.178788	0.196829	0.13708	HORVU.MOREX.r2.1HG0018770	0.912773	1.40623	0	0	.
1	83902007	93839927	454	0.183133	0.200597	0.137498	HORVU.MOREX.r2.1HG0018780	0.917074	1.4278	0	0	.
1	83991853	93887030	445	0.186084	0.199336	0.136625	HORVU.MOREX.r2.1HG0018790	0.936695	1.4277	0	0	.
1	84034376	94063977	438	0.187753	0.198265	0.135442	HORVU.MOREX.r2.1HG0018800	0.949526	1.43195	0	0	.
1	84388662	94190112	424	0.188205	0.198139	0.135755	HORVU.MOREX.r2.1HG0018810	0.952272	1.42801	0	0	.
1	84416678	94490116	435	0.190219	0.197102	0.134111	HORVU.MOREX.r2.1HG0018830	0.966765	1.4371	0	0	.
1	85017221	94573973	426	0.193459	0.197153	0.132917	HORVU.MOREX.r2.1HG0018860	0.982168	1.44946	0	0	.
1	85256128	94580991	414	0.191433	0.197694	0.133079	HORVU.MOREX.r2.1HG0018880	0.969855	1.4516	0	0	.
1	85939836	94819276	381	0.188608	0.203571	0.135489	HORVU.MOREX.r2.1HG0018910	0.929939	1.46795	0	0	.
1	86040793	94824517	371	0.190062	0.209538	0.136739	HORVU.MOREX.r2.1HG0018930	0.911286	1.49611	0	0	.
1	86154301	95167277	384	0.190266	0.211292	0.136567	HORVU.MOREX.r2.1HG0018950	0.904985	1.50984	0	0	.
1	86158738	95256061	389	0.191554	0.213698	0.136843	HORVU.MOREX.r2.1HG0018990	0.901009	1.52338	0	0	.
1	86163059	95258587	386	0.18851	0.216106	0.138114	HORVU.MOREX.r2.1HG0019000	0.877951	1.52657	0	0	.
1	86725331	95557420	364	0.193594	0.214892	0.136225	HORVU.MOREX.r2.1HG0019010	0.905297	1.53799	0	0	.
1	86726608	95827530	361	0.193615	0.213522	0.135528	HORVU.MOREX.r2.1HG0019020	0.910939	1.53594	0	0	.
1	86740178	95956250	365	0.196833	0.21674	0.135666	HORVU.MOREX.r2.1HG0019030	0.912203	1.55657	0	0	.
1	86743843	96412157	377	0.193712	0.219082	0.135609	HORVU.MOREX.r2.1HG0019050	0.889254	1.57327	0	0	.
1	87790808	96961972	294	0.195605	0.228939	0.138643	HORVU.MOREX.r2.1HG0019070	0.860492	1.60747	0	0	.
1	88036507	97134856	302	0.199085	0.224978	0.136093	HORVU.MOREX.r2.1HG0019090	0.889807	1.60841	0	0	.
1	88562343	97385424	284	0.199159	0.224923	0.133184	HORVU.MOREX.r2.1HG0019100	0.89033	1.64071	0	0	.
1	88572793	97391743	279	0.200397	0.222514	0.132227	HORVU.MOREX.r2.1HG0019110	0.904879	1.63481	0	0	.
1	88709449	97399123	282	0.202895	0.220785	0.131159	HORVU.MOREX.r2.1HG0019130	0.922482	1.63493	0	0	.
1	89042161	97664348	287	0.2042	0.218593	0.128485	HORVU.MOREX.r2.1HG0019150	0.937037	1.65067	0	0	.
1	89045602	97857262	286	0.203805	0.218047	0.128316	HORVU.MOREX.r2.1HG0019170	0.937548	1.64874	0	0	.	HORVU.MOREX.r2.1HG0019750
1	89211642	98180355	286	0.203784	0.213799	0.125598	HORVU.MOREX.r2.1HG0019180	0.95525	1.65046	0	0	.	HORVU.MOREX.r2.1HG0019750
1	89233756	98222701	276	0.208584	0.211098	0.122302	HORVU.MOREX.r2.1HG0019190	0.988629	1.67116	0	0	.	HORVU.MOREX.r2.1HG0019750
1	89239824	98323870	268	0.209534	0.206184	0.119735	HORVU.MOREX.r2.1HG0019270	1.0155	1.66635	0	0	.	HORVU.MOREX.r2.1HG0019750
1	89488919	98325179	266	0.210831	0.206123	0.119921	HORVU.MOREX.r2.1HG0019280	1.02178	1.6635	0	0	.	HORVU.MOREX.r2.1HG0019750
1	89494488	98560323	270	0.209322	0.198113	0.116491	HORVU.MOREX.r2.1HG0019290	1.05386	1.64528	0	0	.	HORVU.MOREX.r2.1HG0019750
1	89529479	99098249	277	0.211107	0.190435	0.11206	HORVU.MOREX.r2.1HG0019300	1.10314	1.6421	0	0	.	HORVU.MOREX.r2.1HG0019750
1	89745304	99134546	275	0.206482	0.191279	0.113046	HORVU.MOREX.r2.1HG0019310	1.07553	1.6358	0	0	.	HORVU.MOREX.r2.1HG0019750
1	89918051	99258050	265	0.208476	0.194084	0.112431	HORVU.MOREX.r2.1HG0019350	1.07052	1.66693	0	0	.	HORVU.MOREX.r2.1HG0019750
1	90352778	99396611	256	0.216035	0.191116	0.107618	HORVU.MOREX.r2.1HG0019370	1.1239	1.70991	0	0	.	HORVU.MOREX.r2.1HG0019750
1	90442171	99998302	282	0.220898	0.17425	0.0963541	HORVU.MOREX.r2.1HG0019380	1.25318	1.73242	0	0	.	HORVU.MOREX.r2.1HG0019750
1	90757809	100129106	283	0.219313	0.173168	0.0943242	HORVU.MOREX.r2.1HG0019390	1.25193	1.75576	0	0	.	HORVU.MOREX.r2.1HG0019750
1	90874592	100218868	285	0.217311	0.172599	0.0940176	HORVU.MOREX.r2.1HG0019450	1.24486	1.75546	0	0	.	HORVU.MOREX.r2.1HG0019750
1	90938153	100228796	285	0.217311	0.172599	0.0940176	HORVU.MOREX.r2.1HG0019510	1.24486	1.75546	0	0	.	HORVU.MOREX.r2.1HG0019750
1	90951740	100231097	284	0.21696	0.171908	0.093758	HORVU.MOREX.r2.1HG0019520	1.24766	1.75319	0	0	.	HORVU.MOREX.r2.1HG0019750
1	91303447	100341197	292	0.214686	0.168205	0.0918059	HORVU.MOREX.r2.1HG0019550	1.26083	1.75044	0	0	.	HORVU.MOREX.r2.1HG0019750
1	91306799	100670966	290	0.215911	0.166821	0.0912822	HORVU.MOREX.r2.1HG0019560	1.27763	1.74583	0	0	.	HORVU.MOREX.r2.1HG0019750
1	91311617	100671822	289	0.21666	0.167283	0.0914427	HORVU.MOREX.r2.1HG0019570	1.27852	1.74762	0	0	.	HORVU.MOREX.r2.1HG0019750
1	91793329	100675679	287	0.217912	0.167144	0.0913008	HORVU.MOREX.r2.1HG0019610	1.28659	1.74869	0	0	.	HORVU.MOREX.r2.1HG0019750
1	92373316	101238685	299	0.221669	0.158717	0.0868867	HORVU.MOREX.r2.1HG0019640	1.37312	1.74138	0	0	.	HORVU.MOREX.r2.1HG0019750
1	92550648	101476786	294	0.22471	0.157104	0.086088	HORVU.MOREX.r2.1HG0019660	1.40457	1.73907	0	0	.	HORVU.MOREX.r2.1HG0019750
1	92556297	101478764	294	0.22471	0.157104	0.086088	HORVU.MOREX.r2.1HG0019680	1.40457	1.73907	0	0	.	HORVU.MOREX.r2.1HG0019750
1	92904304	101485403	293	0.224984	0.156381	0.0858092	HORVU.MOREX.r2.1HG0019700	1.41232	1.73659	0	0	.	HORVU.MOREX.r2.1HG0019750
1	92913696	101575824	288	0.227401	0.154847	0.0851588	HORVU.MOREX.r2.1HG0019710	1.44013	1.73234	0	0	.	HORVU.MOREX.r2.1HG0019750
1	93108161	101577721	288	0.227642	0.154026	0.0847322	HORVU.MOREX.r2.1HG0019740	1.44881	1.73147	0	0	.	HORVU.MOREX.r2.1HG0019750
1	93108485	101633767	296	0.225774	0.152509	0.0835034	HORVU.MOREX.r2.1HG0019750	1.45084	1.738	0	0	.	HORVU.MOREX.r2.1HG0019750
1	93118163	101636093	283	0.219227	0.15334	0.0842694	HORVU.MOREX.r2.1HG0019760	1.40337	1.73269	0	0	.	HORVU.MOREX.r2.1HG0019750
1	93832934	101899948	262	0.212479	0.143909	0.0791687	HORVU.MOREX.r2.1HG0019770	1.44552	1.72604	0	0	.	HORVU.MOREX.r2.1HG0019750
1	93886161	102236176	294	0.209504	0.137486	0.0770417	HORVU.MOREX.r2.1HG0019780	1.4883	1.69443	0	0	.	HORVU.MOREX.r2.1HG0019750
1	94059794	102532327	295	0.208791	0.13717	0.0769328	HORVU.MOREX.r2.1HG0019790	1.48665	1.69292	0	0	.	HORVU.MOREX.r2.1HG0019750
1	94184214	102537432	293	0.208775	0.135197	0.074828	HORVU.MOREX.r2.1HG0019860	1.50675	1.71166	0	0	.	HORVU.MOREX.r2.1HG0019750
1	94462012	102549840	295	0.207663	0.131936	0.0746639	HORVU.MOREX.r2.1HG0019900	1.53353	1.67646	0	0	.	HORVU.MOREX.r2.1HG0019750
1	94570127	103129041	286	0.205679	0.129508	0.0741723	HORVU.MOREX.r2.1HG0019910	1.546	1.65741	0	0	.	HORVU.MOREX.r2.1HG0019750
1	94578055	103841450	299	0.205563	0.128416	0.073818	HORVU.MOREX.r2.1HG0019930	1.55736	1.65139	0	0	.	HORVU.MOREX.r2.1HG0019750
1	94813564	104493186	303	0.204449	0.126189	0.0730952	HORVU.MOREX.r2.1HG0019940	1.57464	1.63895	0	0	.	HORVU.MOREX.r2.1HG0019750
1	94820350	104494658	303	0.204449	0.126189	0.0730952	HORVU.MOREX.r2.1HG0019990	1.57464	1.63895	0	0	.	HORVU.MOREX.r2.1HG0019750
1	95166708	104500220	286	0.203107	0.116285	0.0692317	HORVU.MOREX.r2.1HG0020010	1.68751	1.59387	0	0	.	HORVU.MOREX.r2.1HG0019750
1	95255534	105916793	292	0.201334	0.108893	0.067542	HORVU.MOREX.r2.1HG0020070	1.77751	1.53327	0	0	.	HORVU.MOREX.r2.1HG0019750
1	95256957	106249552	292	0.201127	0.107292	0.0660934	HORVU.MOREX.r2.1HG0020090	1.80001	1.54142	1	0	.	HORVU.MOREX.r2.1HG0019750
1	95553215	106862255	296	0.203727	0.1033	0.0655208	HORVU.MOREX.r2.1HG0020120	1.88638	1.50025	1	0	.	HORVU.MOREX.r2.1HG0019750
1	95827165	106920776	296	0.202429	0.100404	0.0643721	HORVU.MOREX.r2.1HG0020130	1.92411	1.48448	1	0	.	HORVU.MOREX.r2.1HG0019750
1	95945145	106923450	298	0.204234	0.100027	0.064242	HORVU.MOREX.r2.1HG0020140	1.9471	1.482	1	0	.	HORVU.MOREX.r2.1HG0019750
1	96411774	107211173	280	0.20329	0.0832313	0.0580489	HORVU.MOREX.r2.1HG0020150	2.28775	1.37006	1	0	.	HORVU.MOREX.r2.1HG0019750
1	96957298	107585567	278	0.205106	0.0810533	0.0555638	HORVU.MOREX.r2.1HG0020160	2.36242	1.38877	1	0	.	HORVU.MOREX.r2.1HG0019750
1	97120408	107592033	264	0.205587	0.0766406	0.0516757	HORVU.MOREX.r2.1HG0020240	2.48829	1.40478	1	0	.	HORVU.MOREX.r2.1HG0019750
1	97382527	108012837	258	0.200809	0.0708399	0.0482767	HORVU.MOREX.r2.1HG0020250	2.60773	1.38717	1	0	.	HORVU.MOREX.r2.1HG0019750
1	97388069	108016353	257	0.199896	0.0689862	0.0472246	HORVU.MOREX.r2.1HG0020260	2.65738	1.38028	1	0	.	HORVU.MOREX.r2.1HG0019750
1	97393601	108054937	259	0.198662	0.0687323	0.048267	HORVU.MOREX.r2.1HG0020270	2.65027	1.35123	1	0	.	HORVU.MOREX.r2.1HG0019750
1	97660962	108386876	254	0.196686	0.0671127	0.0486128	HORVU.MOREX.r2.1HG0020280	2.68031	1.31563	1	0	.	HORVU.MOREX.r2.1HG0019750
1	97851971	108528401	254	0.195435	0.0675991	0.0505948	HORVU.MOREX.r2.1HG0020290	2.64739	1.28062	1	0	.	HORVU.MOREX.r2.1HG0019750
1	98176841	108901330	261	0.198782	0.0672667	0.050099	HORVU.MOREX.r2.1HG0020300	2.7021	1.28566	1	0	.
1	98222302	108906091	265	0.206214	0.0658382	0.0494691	HORVU.MOREX.r2.1HG0020310	2.85099	1.27525	1	0	.
1	98318812	109695103	286	0.207806	0.0643526	0.0489519	HORVU.MOREX.r2.1HG0020320	2.92937	1.26124	2	0	.
1	98324712	110224717	287	0.208482	0.0641284	0.0487808	HORVU.MOREX.r2.1HG0020340	2.94735	1.2611	2	0	.
1	98557173	110243769	280	0.211507	0.0642308	0.049237	HORVU.MOREX.r2.1HG0020350	2.98403	1.25312	2	0	.
1	99096969	110244281	272	0.213933	0.064253	0.0494865	HORVU.MOREX.r2.1HG0020360	3.01581	1.24823	2	0	.
1	99124229	110245265	269	0.213626	0.0641781	0.0514418	HORVU.MOREX.r2.1HG0020380	3.01472	1.20729	2	0	.
1	99257499	110659694	262	0.217587	0.0621669	0.05002	HORVU.MOREX.r2.1HG0020410	3.15362	1.20238	2	0	.
1	99395831	110859963	267	0.216786	0.0619575	0.0496289	HORVU.MOREX.r2.1HG0020420	3.15167	1.20676	2	0	.
1	99997551	111104962	232	0.219415	0.0626161	0.050229	HORVU.MOREX.r2.1HG0020430	3.15929	1.20567	2	0	.
1	100128233	111317016	239	0.227132	0.0614775	0.049523	HORVU.MOREX.r2.1HG0020440	3.31758	1.20084	2	0	.
1	100218323	111643843	269	0.231242	0.0616244	0.0494978	HORVU.MOREX.r2.1HG0020460	3.36815	1.20382	2	0	.
1	100228251	111956814	287	0.233195	0.0620147	0.0502003	HORVU.MOREX.r2.1HG0020490	3.37702	1.19625	2	0	.
1	100230372	112237994	288	0.232383	0.0618771	0.0501438	HORVU.MOREX.r2.1HG0020500	3.37219	1.19509	2	0	.
1	100339419	112263397	279	0.235771	0.0615189	0.0505101	HORVU.MOREX.r2.1HG0020530	3.43645	1.18193	2	0	.
1	100668441	112267738	282	0.236024	0.0611786	0.0502915	HORVU.MOREX.r2.1HG0020540	3.45643	1.18057	2	0	.
1	100671544	112472433	287	0.238933	0.0607303	0.0500423	HORVU.MOREX.r2.1HG0020550	3.51947	1.17801	2	0	.
1	100672750	112707203	287	0.238933	0.0607303	0.0500423	HORVU.MOREX.r2.1HG0020560	3.51947	1.17801	2	0	.
1	101236250	112944859	272	0.238433	0.0606261	0.0513997	HORVU.MOREX.r2.1HG0020590	3.51758	1.15027	2	0	.
1	101476140	112946204	270	0.239668	0.0604416	0.0514469	HORVU.MOREX.r2.1HG0020600	3.54433	1.14638	2	0	.
1	101478348	112953236	270	0.239668	0.0604416	0.0514469	HORVU.MOREX.r2.1HG0020610	3.54433	1.14638	2	0	.
1	101483887	113077842	276	0.241656	0.0598476	0.0508158	HORVU.MOREX.r2.1HG0020620	3.60293	1.14851	2	0	.
1	101569071	113197037	279	0.239841	0.0600146	0.0507536	HORVU.MOREX.r2.1HG0020640	3.56841	1.15244	2	0	.
1	101576839	113229051	281	0.239108	0.0600586	0.0507129	HORVU.MOREX.r2.1HG0020650	3.55571	1.15393	2	0	.
1	101631326	114099705	299	0.242309	0.0575332	0.0498223	HORVU.MOREX.r2.1HG0020670	3.73607	1.1289	2	0	.
1	101635308	114110937	301	0.243771	0.0574453	0.0497905	HORVU.MOREX.r2.1HG0020680	3.76262	1.12803	2	0	.
1	101894869	114327700	302	0.243442	0.0574374	0.0497748	HORVU.MOREX.r2.1HG0020690	3.75818	1.12819	2	0	.
1	102229099	114608084	280	0.246041	0.0549549	0.0491629	HORVU.MOREX.r2.1HG0020700	3.94183	1.0979	2	0	.
1	102532040	114704009	270	0.251487	0.0544565	0.0496101	HORVU.MOREX.r2.1HG0020730	4.0568	1.0813	2	0	.
1	102535036	114835402	272	0.249631	0.0542604	0.0496168	HORVU.MOREX.r2.1HG0020750	4.0403	1.07789	2	0	.
1	102546288	115061992	268	0.253891	0.052464	0.047728	HORVU.MOREX.r2.1HG0020760	4.22469	1.08204	2	0	.
1	103128187	115156968	263	0.252116	0.0530817	0.048123	HORVU.MOREX.r2.1HG0020770	4.15518	1.08531	2	0	.
1	103841223	115736856	251	0.254962	0.0503898	0.0471785	HORVU.MOREX.r2.1HG0020780	4.38753	1.05616	2	0	.
1	104483658	116127167	249	0.257809	0.0506593	0.0471182	HORVU.MOREX.r2.1HG0020790	4.41497	1.062	2	0	.
1	104494077	116143053	250	0.259318	0.0505908	0.0471099	HORVU.MOREX.r2.1HG0020800	4.44487	1.06095	2	0	.
1	104497422	116557194	265	0.255633	0.052196	0.0480962	HORVU.MOREX.r2.1HG0020830	4.2709	1.07057	2	0	.
1	105915903	116626876	271	0.253528	0.0520018	0.0469648	HORVU.MOREX.r2.1HG0020880	4.25033	1.08842	2	0	.
1	106243994	116628630	271	0.254734	0.0516976	0.0469648	HORVU.MOREX.r2.1HG0020910	4.29083	1.08308	2	0	.
1	106861482	116860108	262	0.255173	0.0501718	0.045797	HORVU.MOREX.r2.1HG0020920	4.40693	1.07841	2	0	.
1	106917841	117547046	261	0.256259	0.0501943	0.0457999	HORVU.MOREX.r2.1HG0020940	4.42333	1.07875	2	0	.
1	106921883	117803191	261	0.25431	0.0499137	0.0456687	HORVU.MOREX.r2.1HG0020950	4.41151	1.07625	2	0	.
1	107210523	117898627	270	0.255278	0.049968	0.0454266	HORVU.MOREX.r2.1HG0020960	4.42366	1.08194	2	0	.
1	107584629	118727480	275	0.255739	0.0517846	0.0467176	HORVU.MOREX.r2.1HG0020990	4.30106	1.08934	2	0	.
1	107589010	119029796	275	0.256234	0.0519047	0.046882	HORVU.MOREX.r2.1HG0021030	4.30071	1.0883	2	0	.
1	108006490	119180932	275	0.256685	0.0525659	0.0470464	HORVU.MOREX.r2.1HG0021040	4.26247	1.09675	2	0	.
1	108013627	119614210	273	0.255967	0.0528276	0.0473919	HORVU.MOREX.r2.1HG0021050	4.23328	1.09471	2	0	.
1	108052989	119983467	274	0.255029	0.0531129	0.047228	HORVU.MOREX.r2.1HG0021070	4.19928	1.10283	2	0	.
1	108385324	120567595	282	0.251773	0.0541197	0.0475432	HORVU.MOREX.r2.1HG0021110	4.08257	1.11429	2	0	.
1	108524915	120695853	278	0.251477	0.0540155	0.0460942	HORVU.MOREX.r2.1HG0021120	4.08459	1.14121	2	0	.
1	108899408	120788528	274	0.25009	0.054018	0.0462745	HORVU.MOREX.r2.1HG0021150	4.06276	1.1376	2	0	.
1	108902367	120927179	267	0.247292	0.0544617	0.0468148	HORVU.MOREX.r2.1HG0021160	3.99139	1.13459	2	0	.
1	109692262	120943490	249	0.24522	0.0579775	0.0487787	HORVU.MOREX.r2.1HG0021170	3.75448	1.1565	2	0	.
1	110224289	121408529	253	0.243326	0.0580214	0.0488099	HORVU.MOREX.r2.1HG0021180	3.72421	1.15663	2	0	.
1	110233457	121898282	261	0.243195	0.0587435	0.0486456	HORVU.MOREX.r2.1HG0021200	3.68318	1.17219	2	0	.
1	110244009	122110602	255	0.240579	0.0593429	0.0489079	HORVU.MOREX.r2.1HG0021210	3.61362	1.17714	2	0	.
1	110244961	122755198	261	0.240677	0.0594612	0.04973	HORVU.MOREX.r2.1HG0021230	3.60888	1.16292	2	0	.
1	110659311	122760870	272	0.249064	0.0607569	0.0475714	HORVU.MOREX.r2.1HG0021240	3.66132	1.22903	2	0	.
1	110859280	122871603	269	0.248869	0.0613926	0.0479358	HORVU.MOREX.r2.1HG0021270	3.62599	1.23227	2	0	.
1	111102613	123078033	265	0.248183	0.0605693	0.0481088	HORVU.MOREX.r2.1HG0021280	3.65857	1.21443	2	0	.
1	111316630	123227577	260	0.242492	0.0619212	0.0486577	HORVU.MOREX.r2.1HG0021300	3.51068	1.22612	2	0	.
1	111642397	123230836	220	0.234192	0.0635313	0.0504617	HORVU.MOREX.r2.1HG0021340	3.32093	1.21616	2	0	.
1	111951542	123244915	203	0.233398	0.0650767	0.0513104	HORVU.MOREX.r2.1HG0021370	3.24199	1.22453	2	0	.
1	112236978	123349226	200	0.234597	0.0632411	0.0493138	HORVU.MOREX.r2.1HG0021380	3.33961	1.23481	2	0	.
1	112261798	123506327	206	0.232822	0.062736	0.0498123	HORVU.MOREX.r2.1HG0021390	3.3384	1.21607	2	0	.
1	112264046	123750667	209	0.232785	0.0629713	0.0495271	HORVU.MOREX.r2.1HG0021410	3.32713	1.22585	2	0	.
1	112470386	124104825	218	0.229706	0.0634628	0.0510248	HORVU.MOREX.r2.1HG0021430	3.26296	1.20382	2	0	.
1	112703739	124105967	213	0.225632	0.0641205	0.0513782	HORVU.MOREX.r2.1HG0021450	3.17904	1.2076	2	0	.
1	112944341	124553358	217	0.223465	0.0641848	0.0511579	HORVU.MOREX.r2.1HG0021470	3.14707	1.213	2	0	.
1	112945429	124751489	218	0.222435	0.0640936	0.0511298	HORVU.MOREX.r2.1HG0021480	3.13705	1.21207	2	0	.
1	112952350	125348310	220	0.220748	0.0641383	0.0513178	HORVU.MOREX.r2.1HG0021490	3.1124	1.20908	2	0	.
1	113076124	125647829	216	0.219636	0.065198	0.052063	HORVU.MOREX.r2.1HG0021500	3.05375	1.21164	2	0	.
1	113196621	126862217	238	0.226983	0.0672813	0.0504121	HORVU.MOREX.r2.1HG0021520	3.0665	1.27924	2	0	.
1	113223162	127177620	240	0.227267	0.0670034	0.0505903	HORVU.MOREX.r2.1HG0021550	3.08125	1.27089	2	0	.
1	114078702	127426664	219	0.22648	0.0701426	0.051823	HORVU.MOREX.r2.1HG0021570	2.95074	1.29632	2	0	.
1	114099764	127437508	218	0.227746	0.0705942	0.0518543	HORVU.MOREX.r2.1HG0021580	2.94991	1.30297	2	0	.
1	114327290	128181956	220	0.226658	0.071678	0.0534598	HORVU.MOREX.r2.1HG0021590	2.89745	1.28708	2	0	.
1	114605190	128191959	219	0.228237	0.0716171	0.0530948	HORVU.MOREX.r2.1HG0021600	2.91896	1.29356	2	0	.
1	114703716	128528365	240	0.230195	0.073535	0.0547643	HORVU.MOREX.r2.1HG0021680	2.87538	1.28983	1	0	.
1	114824194	128730578	247	0.225337	0.0740159	0.0554035	HORVU.MOREX.r2.1HG0021710	2.8011	1.28458	1	0	.
1	115059375	129234340	248	0.22644	0.0749938	0.0557148	HORVU.MOREX.r2.1HG0021720	2.78185	1.29337	1	0	.
1	115156720	129585708	247	0.227323	0.0753057	0.05608	HORVU.MOREX.r2.1HG0021750	2.78203	1.29095	1	0	.
1	115733684	130585667	268	0.231814	0.0741227	0.0552105	HORVU.MOREX.r2.1HG0021770	2.87454	1.29002	1	0	.
1	116119805	130728056	268	0.234017	0.0741227	0.0552105	HORVU.MOREX.r2.1HG0021810	2.90073	1.29002	2	0	.
1	116128851	130751458	266	0.233757	0.0740369	0.0552871	HORVU.MOREX.r2.1HG0021820	2.90059	1.28719	2	0	.
1	116556577	130751998	249	0.234881	0.0739799	0.0548143	HORVU.MOREX.r2.1HG0021830	2.91595	1.2957	2	0	.
1	116624236	130814374	235	0.237576	0.0762182	0.0556395	HORVU.MOREX.r2.1HG0021840	2.87151	1.31351	1	0	.
1	116627681	130815994	231	0.237957	0.076124	0.0558787	HORVU.MOREX.r2.1HG0021870	2.87907	1.30731	1	0	.
1	116859821	130927593	231	0.237957	0.076124	0.0558787	HORVU.MOREX.r2.1HG0021890	2.87907	1.30731	1	0	.
1	117543118	130951345	231	0.237957	0.076124	0.0558787	HORVU.MOREX.r2.1HG0021920	2.87907	1.30731	1	0	.
1	117793542	131126340	228	0.239068	0.0763574	0.0559736	HORVU.MOREX.r2.1HG0021930	2.88415	1.30897	1	0	.
1	117897656	131138579	212	0.238025	0.078575	0.0574033	HORVU.MOREX.r2.1HG0021970	2.80017	1.3141	1	0	.
1	118725527	131153690	208	0.236649	0.078893	0.0578596	HORVU.MOREX.r2.1HG0021980	2.77467	1.30995	1	0	.
1	119027380	131210870	206	0.236604	0.0771709	0.0562498	HORVU.MOREX.r2.1HG0021990	2.82897	1.31579	1	0	.
1	119178846	131231265	204	0.235398	0.0773369	0.0565821	HORVU.MOREX.r2.1HG0022010	2.80979	1.31172	1	0	.
1	119612207	131264483	199	0.238052	0.0775036	0.0569864	HORVU.MOREX.r2.1HG0022050	2.83476	1.30629	1	0	.
1	119979862	131276792	194	0.237795	0.0781408	0.0574724	HORVU.MOREX.r2.1HG0022060	2.81135	1.30632	1	0	.
1	120566075	131920135	197	0.235433	0.0768982	0.0554496	HORVU.MOREX.r2.1HG0022080	2.82437	1.32771	1	0	.
1	120695206	131953418	199	0.233055	0.0764606	0.0560101	HORVU.MOREX.r2.1HG0022120	2.81116	1.30981	1	0	.
1	120787038	131956757	199	0.233055	0.0764606	0.0560101	HORVU.MOREX.r2.1HG0022130	2.81116	1.30981	1	0	.
1	120925491	132369773	200	0.234309	0.0767121	0.055955	HORVU.MOREX.r2.1HG0022140	2.81747	1.31472	1	0	.
1	120939264	132380952	205	0.235472	0.0763763	0.0554669	HORVU.MOREX.r2.1HG0022160	2.84189	1.31939	1	0	.
1	121408191	132411951	193	0.239096	0.0748717	0.0543817	HORVU.MOREX.r2.1HG0022170	2.93497	1.31826	2	0	.
1	121897917	132661218	196	0.238728	0.074509	0.054072	HORVU.MOREX.r2.1HG0022230	2.94321	1.31897	2	0	.
1	122106577	132662211	196	0.238728	0.074509	0.054072	HORVU.MOREX.r2.1HG0022240	2.94321	1.31897	2	0	.
1	122754974	133104028	194	0.240749	0.0750461	0.052938	HORVU.MOREX.r2.1HG0022250	2.94839	1.35127	2	0	.
1	122760505	133204240	187	0.228337	0.0739341	0.0538418	HORVU.MOREX.r2.1HG0022270	2.83957	1.31472	1	0	.
1	122871262	133210677	188	0.228229	0.0737764	0.0537948	HORVU.MOREX.r2.1HG0022310	2.84363	1.31322	1	0	.
1	123077692	133745289	187	0.229456	0.0739341	0.0536612	HORVU.MOREX.r2.1HG0022360	2.8529	1.31845	1	0	.
1	123225241	134499312	195	0.235792	0.0731044	0.0533665	HORVU.MOREX.r2.1HG0022380	2.95763	1.31149	2	0	.	HORVU.MOREX.r2.1HG0023130
1	123227844	134850122	195	0.236647	0.0731044	0.0533665	HORVU.MOREX.r2.1HG0022390	2.96792	1.31149	2	0	.	HORVU.MOREX.r2.1HG0023130
1	123244199	135208649	199	0.236635	0.0729456	0.0526494	HORVU.MOREX.r2.1HG0022440	2.97345	1.32396	2	0	.	HORVU.MOREX.r2.1HG0023130
1	123348357	135350962	206	0.23653	0.0746431	0.0543444	HORVU.MOREX.r2.1HG0022450	2.91258	1.31547	2	0	.	HORVU.MOREX.r2.1HG0023130
1	123505491	135410786	201	0.237225	0.0769057	0.0552893	HORVU.MOREX.r2.1HG0022560	2.84475	1.33109	1	0	.	HORVU.MOREX.r2.1HG0023130
1	123749831	135911471	204	0.232025	0.0783392	0.0573317	HORVU.MOREX.r2.1HG0022580	2.73972	1.312	1	0	.	HORVU.MOREX.r2.1HG0023130
1	124102384	136215758	214	0.24137	0.0772614	0.0549881	HORVU.MOREX.r2.1HG0022720	2.88066	1.34273	1	0	.	HORVU.MOREX.r2.1HG0023130
1	124105596	136435322	223	0.244575	0.0759312	0.0545852	HORVU.MOREX.r2.1HG0022730	2.96254	1.33051	2	0	.	HORVU.MOREX.r2.1HG0023130
1	124548072	136441761	222	0.244248	0.0757023	0.0546284	HORVU.MOREX.r2.1HG0022750	2.96664	1.32608	2	0	.	HORVU.MOREX.r2.1HG0023130
1	124750079	136898253	230	0.250101	0.0755949	0.0541965	HORVU.MOREX.r2.1HG0022810	3.03874	1.33333	2	0	.	HORVU.MOREX.r2.1HG0023130
1	125348023	137344520	229	0.251197	0.0758758	0.0540027	HORVU.MOREX.r2.1HG0022830	3.04157	1.34175	2	0	.	HORVU.MOREX.r2.1HG0023130
1	125646449	137346728	231	0.249472	0.0752454	0.0539249	HORVU.MOREX.r2.1HG0022860	3.04382	1.33352	2	0	.	HORVU.MOREX.r2.1HG0023130
1	126861858	137588058	207	0.247419	0.074165	0.0561093	HORVU.MOREX.r2.1HG0022880	3.0585	1.27312	2	0	.	HORVU.MOREX.r2.1HG0023130
1	127176715	137990411	205	0.248869	0.0741553	0.0559563	HORVU.MOREX.r2.1HG0022960	3.07609	1.27593	2	0	.	HORVU.MOREX.r2.1HG0023130
1	127426323	138001245	203	0.249436	0.0739757	0.0565651	HORVU.MOREX.r2.1HG0022970	3.08942	1.26156	2	0	.	HORVU.MOREX.r2.1HG0023130
1	127434257	138684121	204	0.248208	0.0733124	0.0568716	HORVU.MOREX.r2.1HG0022980	3.09927	1.24586	2	0	.	HORVU.MOREX.r2.1HG0023130
1	128181435	138989921	202	0.251728	0.0725139	0.0551721	HORVU.MOREX.r2.1HG0022990	3.17193	1.26609	2	0	.	HORVU.MOREX.r2.1HG0023130
1	128190733	140191908	252	0.251807	0.0721993	0.0567447	HORVU.MOREX.r2.1HG0023030	3.18503	1.23155	2	0	.	HORVU.MOREX.r2.1HG0023130
1	128521815	140523003	240	0.249102	0.0733275	0.0597799	HORVU.MOREX.r2.1HG0023040	3.10944	1.19415	2	0	.	HORVU.MOREX.r2.1HG0023130
1	128729025	141285533	233	0.256163	0.0708501	0.0575264	HORVU.MOREX.r2.1HG0023060	3.29206	1.19731	2	0	.	HORVU.MOREX.r2.1HG0023130
1	129223436	141342113	235	0.259053	0.0710208	0.0573707	HORVU.MOREX.r2.1HG0023080	3.32079	1.20261	2	0	.	HORVU.MOREX.r2.1HG0023130
1	129565374	142609448	245	0.265299	0.0706886	0.0561881	HORVU.MOREX.r2.1HG0023090	3.41187	1.21908	2	0	.	HORVU.MOREX.r2.1HG0023130
1	130581437	142973431	227	0.265193	0.0720358	0.0570776	HORVU.MOREX.r2.1HG0023100	3.35455	1.223	2	0	.	HORVU.MOREX.r2.1HG0023130
1	130727760	143701982	228	0.258417	0.0714116	0.0569747	HORVU.MOREX.r2.1HG0023110	3.29704	1.21556	2	0	.	HORVU.MOREX.r2.1HG0023130
1	130751162	143813676	234	0.253122	0.071778	0.0571845	HORVU.MOREX.r2.1HG0023120	3.21752	1.21722	2	0	.	HORVU.MOREX.r2.1HG0023130
1	130751702	144461326	243	0.253618	0.0703304	0.0559798	HORVU.MOREX.r2.1HG0023130	3.28167	1.2175	2	0	.	HORVU.MOREX.r2.1HG0023130
1	130814078	145046351	245	0.252392	0.069983	0.055935	HORVU.MOREX.r2.1HG0023160	3.2806	1.21306	2	0	.	HORVU.MOREX.r2.1HG0023130
1	130815617	146234762	263	0.247798	0.068573	0.055816	HORVU.MOREX.r2.1HG0023170	3.281	1.19383	2	0	.	HORVU.MOREX.r2.1HG0023130
1	130927297	146598789	268	0.247925	0.0681374	0.0557705	HORVU.MOREX.r2.1HG0023180	3.30092	1.18803	2	0	.	HORVU.MOREX.r2.1HG0023130
1	130951049	147076138	269	0.247	0.0680887	0.0557305	HORVU.MOREX.r2.1HG0023190	3.29113	1.18801	2	0	.	HORVU.MOREX.r2.1HG0023130
1	131126146	147257186	270	0.246082	0.0680405	0.0561806	HORVU.MOREX.r2.1HG0023220	3.2814	1.17921	2	0	.	HORVU.MOREX.r2.1HG0023130
1	131138385	147413351	272	0.244266	0.0684741	0.0559745	HORVU.MOREX.r2.1HG0023250	3.24013	1.18946	2	0	.	HORVU.MOREX.r2.1HG0023130
1	131153394	147430207	278	0.244398	0.0688233	0.0556051	HORVU.MOREX.r2.1HG0023260	3.22745	1.20148	2	0	.	HORVU.MOREX.r2.1HG0023130
1	131210574	148133755	295	0.243903	0.0683308	0.0547663	HORVU.MOREX.r2.1HG0023270	3.24142	1.20944	2	0	.	HORVU.MOREX.r2.1HG0023130
1	131230888	148274021	295	0.243903	0.0683308	0.0547663	HORVU.MOREX.r2.1HG0023280	3.24142	1.20944	2	0	.	HORVU.MOREX.r2.1HG0023130
1	131264244	148379450	296	0.243076	0.0682496	0.0547334	HORVU.MOREX.r2.1HG0023290	3.23421	1.2088	2	0	.	HORVU.MOREX.r2.1HG0023130
1	131276496	148559878	297	0.242255	0.068169	0.0547006	HORVU.MOREX.r2.1HG0023310	3.22705	1.20816	2	0	.	HORVU.MOREX.r2.1HG0023130
1	131913644	148835035	286	0.248303	0.0683559	0.0550101	HORVU.MOREX.r2.1HG0023330	3.29654	1.20529	2	0	.	HORVU.MOREX.r2.1HG0023130
1	131951856	148953615	284	0.249535	0.0684464	0.0544557	HORVU.MOREX.r2.1HG0023350	3.30844	1.21706	2	0	.	HORVU.MOREX.r2.1HG0023130
1	131955836	149388936	287	0.248109	0.0685188	0.0542792	HORVU.MOREX.r2.1HG0023380	3.28723	1.22153	2	0	.	HORVU.MOREX.r2.1HG0023130
1	132369363	149574763	287	0.248194	0.0684844	0.0542792	HORVU.MOREX.r2.1HG0023400	3.28975	1.22099	2	0	.	HORVU.MOREX.r2.1HG0023130
1	132380653	149596217	285	0.248476	0.0686164	0.0545029	HORVU.MOREX.r2.1HG0023430	3.28781	1.2188	2	0	.	HORVU.MOREX.r2.1HG0023130
1	132409329	150065025	284	0.245847	0.0684495	0.0545363	HORVU.MOREX.r2.1HG0023490	3.2613	1.21559	2	0	.	HORVU.MOREX.r2.1HG0023130
1	132660127	150508800	279	0.245907	0.068846	0.0553429	HORVU.MOREX.r2.1HG0023530	3.24566	1.20665	2	0	.	HORVU.MOREX.r2.1HG0023130
1	132661603	150514279	284	0.24492	0.0696104	0.0551611	HORVU.MOREX.r2.1HG0023540	3.20209	1.22175	2	0	.	HORVU.MOREX.r2.1HG0023130
1	133103402	150914874	281	0.244387	0.069723	0.0552694	HORVU.MOREX.r2.1HG0023550	3.19089	1.22145	2	0	.	HORVU.MOREX.r2.1HG0023130
1	133201978	151554467	333	0.250359	0.0757922	0.0545998	HORVU.MOREX.r2.1HG0023590	3.03476	1.32806	2	0	.	HORVU.MOREX.r2.1HG0023130
1	133207985	151721041	334	0.252569	0.0761545	0.0543674	HORVU.MOREX.r2.1HG0023610	3.04765	1.33848	2	0	.	HORVU.MOREX.r2.1HG0023130
1	133739627	152317824	333	0.251613	0.0764405	0.0544966	HORVU.MOREX.r2.1HG0023650	3.02651	1.34023	2	0	.	HORVU.MOREX.r2.1HG0023130
1	134493972	152622464	328	0.251825	0.0773575	0.054743	HORVU.MOREX.r2.1HG0023660	2.99717	1.3493	2	0	.	HORVU.MOREX.r2.1HG0023130
1	134847645	152625616	326	0.249495	0.0783705	0.0549023	HORVU.MOREX.r2.1HG0023690	2.93644	1.36159	2	0	.
1	135202622	153033519	340	0.248437	0.0789632	0.0544807	HORVU.MOREX.r2.1HG0023710	2.90499	1.37969	2	0	.	HORVU.MOREX.r2.1HG0024570
1	135342460	153877213	349	0.24893	0.0782399	0.0529804	HORVU.MOREX.r2.1HG0023750	2.93439	1.40107	2	0	.	HORVU.MOREX.r2.1HG0024570
1	135410187	154006913	348	0.248951	0.0784883	0.0530032	HORVU.MOREX.r2.1HG0023760	2.92639	1.4045	2	0	.	HORVU.MOREX.r2.1HG0024570
1	135899844	154011317	345	0.250684	0.0783751	0.0522233	HORVU.MOREX.r2.1HG0023780	2.94974	1.42029	2	0	.	HORVU.MOREX.r2.1HG0024570
1	136213354	154012386	332	0.250824	0.0775234	0.0513952	HORVU.MOREX.r2.1HG0023790	2.98005	1.42557	2	0	.	HORVU.MOREX.r2.1HG0024570
1	136433892	154500796	317	0.247886	0.0796746	0.051769	HORVU.MOREX.r2.1HG0023820	2.8758	1.45177	1	0	.	HORVU.MOREX.r2.1HG0024570
1	136435782	154776396	319	0.247693	0.0801183	0.0531619	HORVU.MOREX.r2.1HG0023850	2.8595	1.42678	1	0	.	HORVU.MOREX.r2.1HG0024570
1	136862348	155102667	315	0.24566	0.0804114	0.0531218	HORVU.MOREX.r2.1HG0023970	2.82774	1.43233	1	0	.	HORVU.MOREX.r2.1HG0024570
1	137344233	155376588	307	0.2446	0.0807805	0.0534783	HORVU.MOREX.r2.1HG0023980	2.80457	1.4301	1	0	.	HORVU.MOREX.r2.1HG0024570
1	137345682	155730765	309	0.245833	0.0805709	0.0532773	HORVU.MOREX.r2.1HG0023990	2.82467	1.43133	1	0	.	HORVU.MOREX.r2.1HG0024570
1	137584142	155832716	307	0.247587	0.0805653	0.0531839	HORVU.MOREX.r2.1HG0024040	2.84421	1.43336	1	0	.	HORVU.MOREX.r2.1HG0024570
1	137988496	156504726	321	0.246078	0.0806127	0.0536911	HORVU.MOREX.r2.1HG0024060	2.82607	1.42269	1	0	.	HORVU.MOREX.r2.1HG0024570
1	138000922	156849461	319	0.243822	0.0810354	0.0537455	HORVU.MOREX.r2.1HG0024070	2.78817	1.42811	1	0	.	HORVU.MOREX.r2.1HG0024570
1	138683834	157733489	347	0.236863	0.083049	0.0536447	HORVU.MOREX.r2.1HG0024080	2.65304	1.46201	1	0	.	HORVU.MOREX.r2.1HG0024570
1	138986457	157772388	345	0.234312	0.0831867	0.0536947	HORVU.MOREX.r2.1HG0024090	2.62175	1.46302	1	0	.	HORVU.MOREX.r2.1HG0024570
1	140190838	157780633	297	0.229475	0.0851951	0.0541485	HORVU.MOREX.r2.1HG0024100	2.51562	1.48398	1	0	.	HORVU.MOREX.r2.1HG0024570
1	140521703	158242268	296	0.230999	0.084337	0.0510685	HORVU.MOREX.r2.1HG0024120	2.55466	1.54477	1	0	.	HORVU.MOREX.r2.1HG0024570
1	141283381	158432015	296	0.230866	0.0845144	0.0510685	HORVU.MOREX.r2.1HG0024140	2.54846	1.54768	1	0	.	HORVU.MOREX.r2.1HG0024570
1	141338917	159165519	300	0.228989	0.0846777	0.0508739	HORVU.MOREX.r2.1HG0024150	2.52424	1.55531	1	0	.	HORVU.MOREX.r2.1HG0024570
1	142609074	159779299	294	0.221333	0.0856175	0.0511824	HORVU.MOREX.r2.1HG0024240	2.41936	1.56283	1	0	.	HORVU.MOREX.r2.1HG0024570
1	142971605	159917553	312	0.21928	0.0854143	0.0505644	HORVU.MOREX.r2.1HG0024490	2.40299	1.57542	1	0	.	HORVU.MOREX.r2.1HG0024570
1	143697571	160455710	312	0.218717	0.0857586	0.0508074	HORVU.MOREX.r2.1HG0024500	2.38847	1.57479	1	0	.	HORVU.MOREX.r2.1HG0024570
1	143812354	160558601	309	0.219819	0.0852143	0.0504002	HORVU.MOREX.r2.1HG0024540	2.4137	1.57639	1	0	.	HORVU.MOREX.r2.1HG0024570
1	144447578	160736879	301	0.219276	0.0870848	0.0510747	HORVU.MOREX.r2.1HG0024550	2.36161	1.58961	1	0	.	HORVU.MOREX.r2.1HG0024570
1	145045020	161584976	302	0.219389	0.0878114	0.0513452	HORVU.MOREX.r2.1HG0024560	2.34522	1.59444	1	0	.	HORVU.MOREX.r2.1HG0024570
1	146233302	162259328	297	0.2159	0.0898846	0.0508197	HORVU.MOREX.r2.1HG0024570	2.26161	1.64231	1	0	.	HORVU.MOREX.r2.1HG0024570
1	146584570	162855910	294	0.215249	0.09022	0.0510325	HORVU.MOREX.r2.1HG0024610	2.24755	1.64208	1	0	.	HORVU.MOREX.r2.1HG0024570
1	147075722	163419417	310	0.213661	0.0923664	0.0512075	HORVU.MOREX.r2.1HG0024620	2.18491	1.67245	1	0	.	HORVU.MOREX.r2.1HG0024570
1	147256614	164124870	314	0.213532	0.0930724	0.0506005	HORVU.MOREX.r2.1HG0024630	2.16869	1.70085	1	0	.	HORVU.MOREX.r2.1HG0024570
1	147412122	164386312	316	0.212655	0.0937723	0.0526903	HORVU.MOREX.r2.1HG0024640	2.14561	1.65532	1	0	.	HORVU.MOREX.r2.1HG0024570
1	147429839	165128117	329	0.209543	0.0937891	0.0533909	HORVU.MOREX.r2.1HG0024680	2.11528	1.63729	1	0	.	HORVU.MOREX.r2.1HG0024570
1	148128356	166741662	345	0.200086	0.0969655	0.0565846	HORVU.MOREX.r2.1HG0024700	1.96405	1.60646	1	0	.	HORVU.MOREX.r2.1HG0024570
1	148273647	167805642	359	0.199103	0.0972229	0.056164	HORVU.MOREX.r2.1HG0024740	1.95017	1.62056	1	0	.	HORVU.MOREX.r2.1HG0024570
1	148378749	168511193	365	0.198788	0.0975154	0.0558871	HORVU.MOREX.r2.1HG0024750	1.94194	1.63181	1	0	.	HORVU.MOREX.r2.1HG0024570
1	148556696	169184164	367	0.198114	0.0985446	0.057622	HORVU.MOREX.r2.1HG0024760	1.91731	1.60517	1	0	.	HORVU.MOREX.r2.1HG0024570
1	148823148	169418891	368	0.19778	0.0985398	0.0575878	HORVU.MOREX.r2.1HG0024800	1.91432	1.60591	1	0	.	HORVU.MOREX.r2.1HG0024570
1	148953103	170002055	370	0.198555	0.0991737	0.0576119	HORVU.MOREX.r2.1HG0025000	1.9103	1.61471	1	0	.	HORVU.MOREX.r2.1HG0024570
1	149385759	170014582	369	0.200267	0.0993196	0.0577065	HORVU.MOREX.r2.1HG0025020	1.92342	1.61461	1	0	.	HORVU.MOREX.r2.1HG0024570
1	149574344	170413349	384	0.196661	0.0994472	0.0574535	HORVU.MOREX.r2.1HG0025060	1.88823	1.62256	1	0	.	HORVU.MOREX.r2.1HG0024570
1	149594401	171578480	389	0.197447	0.100492	0.0584851	HORVU.MOREX.r2.1HG0025120	1.87748	1.61337	1	0	.	HORVU.MOREX.r2.1HG0024570
1	150064041	171614306	388	0.199243	0.100744	0.0585199	HORVU.MOREX.r2.1HG0025130	1.88943	1.61623	1	0	.	HORVU.MOREX.r2.1HG0024570
1	150502798	172763012	393	0.197587	0.100666	0.0593942	HORVU.MOREX.r2.1HG0025140	1.8758	1.59474	1	0	.	HORVU.MOREX.r2.1HG0024570
1	150511799	174113839	417	0.197094	0.101394	0.0599244	HORVU.MOREX.r2.1HG0025160	1.85911	1.59306	1	0	.	HORVU.MOREX.r2.1HG0024570
1	150911990	174375809	414	0.196736	0.101195	0.0600324	HORVU.MOREX.r2.1HG0025170	1.85922	1.58777	1	0	.	HORVU.MOREX.r2.1HG0024570
1	151553499	174825973	365	0.1831	0.100506	0.0612001	HORVU.MOREX.r2.1HG0025200	1.74742	1.55205	0	0	.	HORVU.MOREX.r2.1HG0024570
1	151708131	174939208	365	0.183681	0.101037	0.0613239	HORVU.MOREX.r2.1HG0025210	1.74429	1.5568	0	0	.	HORVU.MOREX.r2.1HG0024570
1	152316976	176399041	400	0.173518	0.100543	0.063148	HORVU.MOREX.r2.1HG0025270	1.66015	1.51122	0	0	.	HORVU.MOREX.r2.1HG0024570
1	152621363	176534183	401	0.172858	0.101344	0.0641045	HORVU.MOREX.r2.1HG0025280	1.64228	1.50253	0	0	.	HORVU.MOREX.r2.1HG0024570
1	152623506	177238929	406	0.173093	0.101125	0.0638412	HORVU.MOREX.r2.1HG0025300	1.64763	1.50492	0	0	.	HORVU.MOREX.r2.1HG0024570
1	153026306	177622407	415	0.167996	0.1007	0.0657903	HORVU.MOREX.r2.1HG0025320	1.60791	1.46061	0	0	.	HORVU.MOREX.r2.1HG0024570
1	153876686	178662249	418	0.166679	0.101325	0.0664309	HORVU.MOREX.r2.1HG0025340	1.58706	1.45654	0	0	.
1	153990786	178669947	420	0.166064	0.101204	0.0662486	HORVU.MOREX.r2.1HG0025370	1.58325	1.45844	0	0	.
1	154010706	180760241	459	0.159339	0.100503	0.0660471	HORVU.MOREX.r2.1HG0025520	1.53244	1.45309	0	0	.
1	154011631	182425098	473	0.160627	0.100192	0.065557	HORVU.MOREX.r2.1HG0025570	1.54845	1.4584	0	0	.
1	154498652	183174438	469	0.159982	0.10016	0.0657796	HORVU.MOREX.r2.1HG0025600	1.54305	1.45369	0	0	.
1	154771849	183287661	468	0.160415	0.0998976	0.0648467	HORVU.MOREX.r2.1HG0025620	1.55067	1.4683	0	0	.
1	155097414	184290360	483	0.162139	0.100249	0.0641147	HORVU.MOREX.r2.1HG0025670	1.56137	1.48755	0	0	.
1	155375866	185008647	492	0.163007	0.100085	0.0642259	HORVU.MOREX.r2.1HG0025700	1.57158	1.48311	0	0	.
1	155724348	185915703	504	0.164623	0.0999226	0.0638119	HORVU.MOREX.r2.1HG0025750	1.5886	1.48923	0	0	.
1	155812078	186452508	518	0.165452	0.099699	0.0641005	HORVU.MOREX.r2.1HG0025760	1.59939	1.48041	0	0	.
1	156498823	186489068	511	0.164061	0.100064	0.0636652	HORVU.MOREX.r2.1HG0025800	1.58145	1.49411	0	0	.
1	156848760	187343133	518	0.160527	0.100255	0.0636844	HORVU.MOREX.r2.1HG0025820	1.54666	1.49631	0	0	.
1	157731215	188140631	507	0.159623	0.100184	0.064082	HORVU.MOREX.r2.1HG0025840	1.53945	1.48732	0	0	.
1	157771573	188782962	495	0.159489	0.100575	0.0647435	HORVU.MOREX.r2.1HG0025880	1.5328	1.47939	0	0	.
1	157778974	189509660	512	0.161332	0.100668	0.0639344	HORVU.MOREX.r2.1HG0025960	1.54816	1.49684	0	0	.
1	158241939	190095018	508	0.161349	0.100873	0.0637173	HORVU.MOREX.r2.1HG0025970	1.54545	1.50403	0	0	.
1	158429880	190335762	510	0.160152	0.10065	0.0637702	HORVU.MOREX.r2.1HG0026060	1.53775	1.49993	0	0	.
1	159158926	191200287	509	0.160616	0.100612	0.0638957	HORVU.MOREX.r2.1HG0026090	1.54247	1.49687	0	0	.
1	159778804	191292081	498	0.158993	0.100807	0.0643595	HORVU.MOREX.r2.1HG0026110	1.52511	1.49015	0	0	.
1	159916553	192055091	483	0.157589	0.101325	0.0650367	HORVU.MOREX.r2.1HG0026120	1.5054	1.48361	0	0	.
1	160446508	193536222	497	0.159058	0.101436	0.0646939	HORVU.MOREX.r2.1HG0026130	1.51709	1.4919	0	0	.
1	160546979	194520782	511	0.160358	0.101256	0.0647711	HORVU.MOREX.r2.1HG0026180	1.53123	1.48795	0	0	.
1	160734186	195241696	542	0.156099	0.0998653	0.0651363	HORVU.MOREX.r2.1HG0026230	1.51184	1.46221	0	0	.
1	161582877	195306227	543	0.155794	0.0997054	0.065157	HORVU.MOREX.r2.1HG0026260	1.51127	1.45968	0	0	.
1	162247720	197786946	565	0.156697	0.0994732	0.0659151	HORVU.MOREX.r2.1HG0026330	1.52272	1.44205	0	0	.
1	162851507	197825540	570	0.157308	0.0996227	0.0657317	HORVU.MOREX.r2.1HG0026390	1.52622	1.44751	0	0	.
1	163414543	199039769	564	0.15727	0.0988183	0.0657972	HORVU.MOREX.r2.1HG0026400	1.53715	1.43565	0	0	.
1	164124256	200630166	571	0.157683	0.0981347	0.0654432	HORVU.MOREX.r2.1HG0026490	1.55069	1.43333	0	0	.
1	164384268	200634553	567	0.158531	0.0976606	0.0644641	HORVU.MOREX.r2.1HG0026540	1.56539	1.44581	0	0	.
1	165117734	200858631	551	0.157817	0.0977571	0.064537	HORVU.MOREX.r2.1HG0026570	1.55736	1.44569	0	0	.
1	166725973	202652928	537	0.160133	0.0966602	0.0634578	HORVU.MOREX.r2.1HG0026580	1.59509	1.45199	0	0	.
1	167801328	203035266	526	0.159885	0.0964049	0.0641095	HORVU.MOREX.r2.1HG0026610	1.59659	1.43578	0	0	.
1	168506063	204200187	540	0.162001	0.096739	0.063401	HORVU.MOREX.r2.1HG0026700	1.61142	1.45419	0	0	.
1	169183826	204510534	535	0.162371	0.0961138	0.0624275	HORVU.MOREX.r2.1HG0026750	1.6244	1.4651	0	0	.
1	169418127	206901969	556	0.163103	0.0957958	0.0614035	HORVU.MOREX.r2.1HG0026790	1.6362	1.48166	0	0	.
1	169994456	207168599	553	0.162289	0.0956121	0.0614924	HORVU.MOREX.r2.1HG0026810	1.63134	1.47725	0	0	.
1	170013083	208102954	572	0.163995	0.095482	0.0615775	HORVU.MOREX.r2.1HG0026840	1.64952	1.47368	0	0	.
1	170405057	209338957	565	0.164618	0.0956713	0.0619576	HORVU.MOREX.r2.1HG0026900	1.65246	1.46852	0	0	.
1	171577063	209422677	564	0.163968	0.0951369	0.0611471	HORVU.MOREX.r2.1HG0026910	1.65468	1.47774	0	0	.
1	171612068	209847814	564	0.163217	0.0951369	0.0611471	HORVU.MOREX.r2.1HG0026930	1.64754	1.47774	0	0	.
1	172732860	209869117	568	0.162598	0.0972123	0.0625571	HORVU.MOREX.r2.1HG0026940	1.60987	1.47763	0	0	.
1	174108072	210506639	552	0.160859	0.0959001	0.0616164	HORVU.MOREX.r2.1HG0026950	1.6134	1.47871	0	0	.
1	174375393	211253509	549	0.160645	0.0959612	0.0618657	HORVU.MOREX.r2.1HG0027000	1.61045	1.47443	0	0	.
1	174807506	211385279	550	0.160006	0.0959802	0.0617739	HORVU.MOREX.r2.1HG0027010	1.60413	1.47658	0	0	.
1	174937973	211531877	549	0.159912	0.0957534	0.0618828	HORVU.MOREX.r2.1HG0027030	1.60668	1.47119	0	0	.
1	176353163	212605712	525	0.162689	0.0957764	0.0610396	HORVU.MOREX.r2.1HG0027100	1.63259	1.48898	0	0	.
1	176520728	213842417	529	0.162513	0.0955436	0.0604493	HORVU.MOREX.r2.1HG0027140	1.63452	1.49815	0	0	.
1	177238435	214891948	533	0.162	0.0946795	0.0604794	HORVU.MOREX.r2.1HG0027180	1.64311	1.48525	0	0	.
1	177620657	216348722	523	0.161844	0.0950185	0.0600177	HORVU.MOREX.r2.1HG0027190	1.63632	1.49989	0	0	.
1	178661269	217567982	527	0.161107	0.094964	0.0591299	HORVU.MOREX.r2.1HG0027280	1.63015	1.51836	0	0	.
1	178663271	217848596	533	0.162363	0.0952659	0.058824	HORVU.MOREX.r2.1HG0027300	1.63741	1.52949	0	0	.
1	180754864	218904244	522	0.172525	0.0959315	0.058065	HORVU.MOREX.r2.1HG0027350	1.72305	1.55633	0	0	.
1	182424070	219305164	510	0.172242	0.0957316	0.0578122	HORVU.MOREX.r2.1HG0027460	1.72363	1.55918	0	0	.
1	183169980	221577302	541	0.169963	0.096497	0.0576045	HORVU.MOREX.r2.1HG0027470	1.68984	1.57529	0	0	.
1	183287311	222299733	545	0.168419	0.0968993	0.0581637	HORVU.MOREX.r2.1HG0027480	1.66904	1.56827	0	0	.
1	184269834	223550644	567	0.167117	0.0966085	0.0582253	HORVU.MOREX.r2.1HG0027540	1.66138	1.56259	0	0	.
1	184986868	223647468	564	0.167702	0.0965333	0.058255	HORVU.MOREX.r2.1HG0027550	1.66804	1.56081	0	0	.
1	185913325	225185032	558	0.166216	0.0974685	0.0588271	HORVU.MOREX.r2.1HG0027640	1.6397	1.56143	0	0	.
1	186446975	226838837	593	0.166443	0.0990182	0.0602842	HORVU.MOREX.r2.1HG0027670	1.61847	1.55111	0	0	.
1	186465261	226840018	580	0.164662	0.0995837	0.0604215	HORVU.MOREX.r2.1HG0027720	1.59387	1.55611	0	0	.
1	187305917	228030589	638	0.165112	0.103603	0.0648105	HORVU.MOREX.r2.1HG0027740	1.54144	1.51854	0	0	.
1	188136263	228636657	631	0.165999	0.103345	0.0649152	HORVU.MOREX.r2.1HG0027750	1.55277	1.51298	0	0	.
1	188782546	229561266	648	0.164989	0.10403	0.0657545	HORVU.MOREX.r2.1HG0027910	1.53459	1.50526	0	0	.
1	189465764	229568310	654	0.165395	0.104627	0.0659587	HORVU.MOREX.r2.1HG0028070	1.53014	1.50907	0	0	.
1	190094302	229899812	634	0.164645	0.105216	0.0662293	HORVU.MOREX.r2.1HG0028130	1.51581	1.51144	0	0	.
1	190272488	230146139	636	0.165314	0.10632	0.0669063	HORVU.MOREX.r2.1HG0028170	1.50717	1.51249	0	0	.
1	191199823	230314535	636	0.165908	0.106668	0.0670209	HORVU.MOREX.r2.1HG0028190	1.50777	1.51476	0	0	.
1	191291621	230898877	643	0.166932	0.107363	0.0671996	HORVU.MOREX.r2.1HG0028200	1.50756	1.52025	0	0	.
1	192049611	230900727	641	0.167638	0.107836	0.0675157	HORVU.MOREX.r2.1HG0028240	1.5075	1.52016	0	0	.
1	193535707	230902790	625	0.16744	0.109045	0.0683559	HORVU.MOREX.r2.1HG0028260	1.49053	1.51929	0	0	.
1	194511848	231342653	615	0.167047	0.110376	0.0687753	HORVU.MOREX.r2.1HG0028310	1.47078	1.52809	0	0	.
1	195236505	231674617	585	0.170887	0.112418	0.0688415	HORVU.MOREX.r2.1HG0028340	1.47762	1.55271	0	0	.
1	195272378	231677796	580	0.173144	0.113463	0.0692909	HORVU.MOREX.r2.1HG0028390	1.48339	1.55709	0	0	.
1	197784997	231690671	544	0.174296	0.114953	0.069337	HORVU.MOREX.r2.1HG0028440	1.47492	1.57497	0	0	.
1	197817571	232547105	544	0.172796	0.114767	0.0693572	HORVU.MOREX.r2.1HG0028530	1.4651	1.57222	0	0	.
1	199028545	232635543	533	0.173227	0.11586	0.0699192	HORVU.MOREX.r2.1HG0028540	1.4558	1.57484	0	0	.
1	200626782	232867553	522	0.174007	0.118079	0.0713541	HORVU.MOREX.r2.1HG0028580	1.43667	1.57434	0	0	.
1	200633477	232869383	523	0.17409	0.118681	0.0717365	HORVU.MOREX.r2.1HG0028630	1.43059	1.57434	0	0	.
1	200856906	232870872	524	0.173757	0.118539	0.071955	HORVU.MOREX.r2.1HG0028770	1.42958	1.56841	0	0	.
1	202637924	232874763	509	0.173971	0.119468	0.0726755	HORVU.MOREX.r2.1HG0028780	1.42098	1.56598	0	0	.
1	203008532	233115422	502	0.174246	0.120833	0.0733006	HORVU.MOREX.r2.1HG0028790	1.40825	1.57061	0	0	.
1	204167788	233146520	489	0.171797	0.122515	0.0751822	HORVU.MOREX.r2.1HG0028810	1.3719	1.55567	0	0	.
1	204507014	234149832	501	0.177738	0.126821	0.0772601	HORVU.MOREX.r2.1HG0028950	1.37214	1.56797	0	0	.
1	206901583	234154683	487	0.178103	0.127935	0.078676	HORVU.MOREX.r2.1HG0029010	1.36371	1.55549	0	0	.
1	207168102	235445644	487	0.177209	0.129145	0.0795004	HORVU.MOREX.r2.1HG0029020	1.34542	1.55469	0	0	.
1	208039418	235635758	467	0.17504	0.130681	0.0806253	HORVU.MOREX.r2.1HG0029110	1.31532	1.55234	0	0	.
1	209338544	236175218	463	0.174564	0.13109	0.0808371	HORVU.MOREX.r2.1HG0029120	1.30813	1.55322	0	0	.
1	209422021	236499867	459	0.173909	0.130881	0.081339	HORVU.MOREX.r2.1HG0029160	1.30542	1.5424	0	0	.
1	209846957	236772860	494	0.185095	0.138825	0.0861014	HORVU.MOREX.r2.1HG0029220	1.3109	1.54862	0	0	.
1	209855617	237314454	502	0.186692	0.140825	0.0872871	HORVU.MOREX.r2.1HG0029240	1.30411	1.55031	0	0	.
1	210490993	237951988	494	0.187781	0.140786	0.0864407	HORVU.MOREX.r2.1HG0029250	1.31167	1.56351	0	0	.
1	211213823	238166696	488	0.188466	0.141577	0.0870208	HORVU.MOREX.r2.1HG0029270	1.30934	1.56231	0	0	.
1	211382035	238688812	491	0.189183	0.143833	0.0884277	HORVU.MOREX.r2.1HG0029360	1.2948	1.5629	0	0	.
1	211514444	238804140	490	0.18957	0.144081	0.0884287	HORVU.MOREX.r2.1HG0029370	1.29523	1.56541	0	0	.
1	212605338	238852474	476	0.193202	0.146222	0.0900087	HORVU.MOREX.r2.1HG0029380	1.30073	1.56208	0	0	.
1	213832195	239011878	471	0.19407	0.147175	0.0904694	HORVU.MOREX.r2.1HG0029410	1.29836	1.56441	0	0	.
1	214831514	239208683	464	0.194723	0.148427	0.0914974	HORVU.MOREX.r2.1HG0029420	1.29222	1.5609	0	0	.
1	216343994	240023877	452	0.198286	0.150704	0.0908265	HORVU.MOREX.r2.1HG0029430	1.29608	1.59387	0	0	.
1	217565974	240223543	421	0.198765	0.154691	0.0946372	HORVU.MOREX.r2.1HG0029440	1.26762	1.57392	0	0	.
1	217846856	240233933	418	0.198278	0.154871	0.094994	HORVU.MOREX.r2.1HG0029490	1.26328	1.57029	0	0	.
1	218902936	240397832	385	0.195199	0.159927	0.0994936	HORVU.MOREX.r2.1HG0029500	1.20757	1.55194	0	0	.
1	219304856	240401642	380	0.194765	0.161708	0.100955	HORVU.MOREX.r2.1HG0029520	1.19252	1.54755	0	0	.
1	221568670	240421074	351	0.200526	0.165771	0.104649	HORVU.MOREX.r2.1HG0029530	1.19773	1.53312	0	0	.
1	222279730	240942241	358	0.200912	0.168957	0.106049	HORVU.MOREX.r2.1HG0029540	1.17856	1.54208	0	0	.
1	223542910	240982547	332	0.204126	0.175358	0.110579	HORVU.MOREX.r2.1HG0029550	1.1552	1.53723	0	0	.
1	223632223	241304693	332	0.204408	0.181702	0.114941	HORVU.MOREX.r2.1HG0029590	1.11844	1.53434	0	0	.
1	225182952	241714644	317	0.203582	0.184608	0.117251	HORVU.MOREX.r2.1HG0029600	1.0975	1.52932	0	0	.
1	226838475	241716034	279	0.209729	0.193529	0.121736	HORVU.MOREX.r2.1HG0029620	1.0796	1.54498	0	0	.
1	226839392	242372801	280	0.211032	0.194523	0.122252	HORVU.MOREX.r2.1HG0029630	1.08072	1.54646	0	0	.
1	228007893	243685327	247	0.215233	0.214852	0.134899	HORVU.MOREX.r2.1HG0029650	1.00169	1.55178	0	0	.
1	228617472	244539944	253	0.212083	0.218074	0.134454	HORVU.MOREX.r2.1HG0029660	0.973732	1.57887	0	0	.
1	229558071	244746880	235	0.221384	0.226753	0.138189	HORVU.MOREX.r2.1HG0029740	0.977322	1.59764	0	0	.
1	229567072	244893577	235	0.220637	0.228825	0.13931	HORVU.MOREX.r2.1HG0029810	0.965715	1.59952	0	0	.
1	229894254	245820258	243	0.216035	0.227337	0.14063	HORVU.MOREX.r2.1HG0029880	0.95238	1.57563	0	0	.
1	230135143	245822217	238	0.214458	0.228983	0.142112	HORVU.MOREX.r2.1HG0029930	0.939222	1.5711	0	0	.
1	230308578	246376522	234	0.214359	0.22935	0.142123	HORVU.MOREX.r2.1HG0029940	0.937368	1.5734	0	0	.
1	230885318	246689690	233	0.214997	0.232923	0.144219	HORVU.MOREX.r2.1HG0029950	0.926207	1.57518	0	0	.
1	230899891	247604354	238	0.213236	0.232383	0.144273	HORVU.MOREX.r2.1HG0029960	0.921005	1.57113	0	0	.
1	230902554	247927025	234	0.211835	0.231377	0.144037	HORVU.MOREX.r2.1HG0029970	0.91904	1.56701	0	0	.
1	231341894	248318893	234	0.212547	0.231221	0.144037	HORVU.MOREX.r2.1HG0029980	0.922586	1.56599	0	0	.
1	231672734	248323130	229	0.212696	0.232571	0.145116	HORVU.MOREX.r2.1HG0030030	0.918065	1.5638	0	0	.
1	231676077	248324436	228	0.21144	0.232226	0.14506	HORVU.MOREX.r2.1HG0030040	0.914188	1.56214	0	0	.
1	231689756	248335092	227	0.210174	0.231878	0.145002	HORVU.MOREX.r2.1HG0030070	0.910269	1.56048	0	0	.
1	232546485	248342941	225	0.21205	0.23331	0.145846	HORVU.MOREX.r2.1HG0030080	0.912622	1.56122	0	0	.
1	232632828	248388730	225	0.21205	0.23331	0.145846	HORVU.MOREX.r2.1HG0030090	0.912622	1.56122	0	0	.
1	232866100	248398065	222	0.211421	0.232453	0.145681	HORVU.MOREX.r2.1HG0030100	0.913253	1.55737	0	0	.
1	232868081	248408356	220	0.210693	0.231736	0.145568	HORVU.MOREX.r2.1HG0030110	0.91295	1.55389	0	0	.
1	232869860	248447163	217	0.210938	0.232067	0.145266	HORVU.MOREX.r2.1HG0030120	0.912714	1.55905	0	0	.
1	232873954	248547338	219	0.21278	0.231572	0.143088	HORVU.MOREX.r2.1HG0030160	0.92221	1.57799	0	0	.
1	233115099	248998476	226	0.212837	0.228108	0.140538	HORVU.MOREX.r2.1HG0030180	0.935865	1.58171	0	0	.
1	233115818	249228295	234	0.213841	0.227074	0.139344	HORVU.MOREX.r2.1HG0030190	0.944182	1.58744	0	0	.
1	234143267	249976898	274	0.205029	0.22701	0.138849	HORVU.MOREX.r2.1HG0030210	0.907257	1.59228	0	0	.
1	234150190	250698991	290	0.201036	0.225639	0.137533	HORVU.MOREX.r2.1HG0030220	0.89559	1.5972	0	0	.
1	235444898	250703730	285	0.204087	0.227555	0.138427	HORVU.MOREX.r2.1HG0030230	0.90121	1.60048	0	0	.
1	235634949	250958319	285	0.204353	0.228291	0.138768	HORVU.MOREX.r2.1HG0030270	0.899543	1.60176	0	0	.
1	236174739	250961717	291	0.210506	0.230469	0.138789	HORVU.MOREX.r2.1HG0030300	0.916983	1.61617	0	0	.
1	236499511	251354273	301	0.214882	0.235616	0.140696	HORVU.MOREX.r2.1HG0030320	0.915584	1.62988	0	0	.
1	236772477	251946240	272	0.201933	0.237694	0.140737	HORVU.MOREX.r2.1HG0030330	0.855624	1.64322	0	0	.
1	237305477	252343967	275	0.202574	0.2398	0.140787	HORVU.MOREX.r2.1HG0030340	0.850977	1.65664	0	0	.
1	237950704	252689580	279	0.202209	0.241403	0.144366	HORVU.MOREX.r2.1HG0030350	0.844099	1.62862	0	0	.
1	238165415	252985893	303	0.201063	0.25075	0.147626	HORVU.MOREX.r2.1HG0030360	0.809446	1.65423	0	0	.
1	238686788	253141278	313	0.20624	0.254799	0.148251	HORVU.MOREX.r2.1HG0030370	0.816619	1.67328	0	0	.
1	238802143	253234922	319	0.205517	0.255375	0.148254	HORVU.MOREX.r2.1HG0030460	0.812122	1.67689	0	0	.
1	238804424	253652418	328	0.206346	0.257738	0.149084	HORVU.MOREX.r2.1HG0030470	0.808051	1.683	0	0	.
1	239011474	253703243	330	0.207274	0.259489	0.149839	HORVU.MOREX.r2.1HG0030520	0.806244	1.686	0	0	.
1	239208072	254140048	334	0.208326	0.26087	0.150383	HORVU.MOREX.r2.1HG0030530	0.806018	1.68889	0	0	.
1	240020488	254466106	344	0.211821	0.266011	0.152415	HORVU.MOREX.r2.1HG0030550	0.803667	1.69942	0	0	.
1	240223030	255050937	346	0.212831	0.266702	0.152663	HORVU.MOREX.r2.1HG0030560	0.80531	1.70108	0	0	.
1	240231834	255341118	349	0.213823	0.266666	0.152442	HORVU.MOREX.r2.1HG0030570	0.809001	1.70317	0	0	.
1	240396360	255596285	351	0.214505	0.267343	0.152686	HORVU.MOREX.r2.1HG0030660	0.809485	1.70477	0	0	.
1	240399418	255605071	358	0.214372	0.265717	0.153101	HORVU.MOREX.r2.1HG0030670	0.813776	1.69047	0	0	.
1	240420658	255728333	370	0.215134	0.26668	0.153824	HORVU.MOREX.r2.1HG0030680	0.813698	1.68889	0	0	.
1	240913537	255814198	362	0.216401	0.266885	0.153465	HORVU.MOREX.r2.1HG0030750	0.817672	1.69385	0	0	.
1	240981606	255825266	356	0.216302	0.267092	0.153833	HORVU.MOREX.r2.1HG0030770	0.816703	1.69131	0	0	.
1	241301951	255870699	352	0.216241	0.266473	0.153211	HORVU.MOREX.r2.1HG0030810	0.818311	1.69396	0	0	.
1	241713574	255878261	349	0.215348	0.266192	0.153169	HORVU.MOREX.r2.1HG0030890	0.815911	1.69267	0	0	.
1	241714702	256407705	357	0.215686	0.262332	0.151848	HORVU.MOREX.r2.1HG0030900	0.828716	1.68264	0	0	.
1	242364596	256408526	353	0.215866	0.262699	0.152099	HORVU.MOREX.r2.1HG0030920	0.828261	1.6823	0	0	.
1	243682517	256410733	328	0.222065	0.265594	0.152133	HORVU.MOREX.r2.1HG0030930	0.842054	1.6998	0	0	.
1	244527073	256584561	331	0.228146	0.267465	0.157314	HORVU.MOREX.r2.1HG0030940	0.858292	1.65835	0	0	.
1	244746509	256725567	327	0.231324	0.269209	0.158994	HORVU.MOREX.r2.1HG0030950	0.864313	1.65218	0	0	.
1	244891967	257152143	332	0.231995	0.271408	0.161499	HORVU.MOREX.r2.1HG0030970	0.859944	1.64087	0	0	.
1	245793849	257317733	332	0.232113	0.272337	0.162254	HORVU.MOREX.r2.1HG0031000	0.857532	1.63907	0	0	.
1	245820799	257584089	328	0.235774	0.273493	0.161858	HORVU.MOREX.r2.1HG0031030	0.866949	1.64958	0	0	.
1	246367562	257928468	338	0.235446	0.274618	0.165062	HORVU.MOREX.r2.1HG0031080	0.86237	1.62581	0	0	.
1	246687734	258049553	336	0.235339	0.274508	0.165104	HORVU.MOREX.r2.1HG0031090	0.862327	1.62479	0	0	.
1	247601061	258405960	335	0.234265	0.277674	0.168438	HORVU.MOREX.r2.1HG0031170	0.849103	1.61218	0	0	.
1	247922029	258818941	336	0.236303	0.278801	0.169197	HORVU.MOREX.r2.1HG0031180	0.852847	1.61164	0	0	.
1	248318321	258822565	345	0.235452	0.280251	0.173887	HORVU.MOREX.r2.1HG0031320	0.845654	1.57842	0	0	.
1	248322930	258937597	351	0.233984	0.280084	0.174167	HORVU.MOREX.r2.1HG0031330	0.841081	1.57511	0	0	.
1	248323718	258939023	352	0.234074	0.279352	0.173951	HORVU.MOREX.r2.1HG0031350	0.843519	1.57298	0	0	.
1	248334676	259329338	360	0.230353	0.2783	0.173653	HORVU.MOREX.r2.1HG0031450	0.833691	1.56981	0	0	.
1	248340936	259386782	361	0.229713	0.278682	0.174046	HORVU.MOREX.r2.1HG0031470	0.83037	1.56853	0	0	.
1	248388314	259566750	376	0.228706	0.277503	0.176582	HORVU.MOREX.r2.1HG0031500	0.830273	1.54089	0	0	.
1	248396059	259569025	381	0.229221	0.279125	0.178396	HORVU.MOREX.r2.1HG0031510	0.827396	1.53467	0	0	.
1	248407784	259790851	382	0.229831	0.27953	0.179107	HORVU.MOREX.r2.1HG0031540	0.828346	1.53104	0	0	.
1	248446441	260216590	388	0.227975	0.281535	0.180836	HORVU.MOREX.r2.1HG0031580	0.816283	1.52767	0	0	.
1	248545464	260538496	397	0.226351	0.28114	0.181233	HORVU.MOREX.r2.1HG0031590	0.811812	1.52244	0	0	.
1	248993497	261089212	404	0.225608	0.283675	0.184531	HORVU.MOREX.r2.1HG0031610	0.802275	1.50966	0	0	.
1	249225738	261276393	403	0.224699	0.285929	0.186171	HORVU.MOREX.r2.1HG0031640	0.793092	1.50853	0	0	.
1	249943128	261434963	383	0.22814	0.289474	0.18914	HORVU.MOREX.r2.1HG0031650	0.795194	1.50384	0	0	.
1	250694835	261440189	333	0.233177	0.297528	0.197569	HORVU.MOREX.r2.1HG0031680	0.790748	1.48157	0	0	.
1	250699760	261641989	339	0.229306	0.297877	0.200206	HORVU.MOREX.r2.1HG0031690	0.777278	1.46464	0	0	.
1	250956518	261644384	340	0.229564	0.298119	0.200294	HORVU.MOREX.r2.1HG0031700	0.777505	1.46518	0	0	.
1	250959039	261669788	333	0.227207	0.298481	0.201579	HORVU.MOREX.r2.1HG0031720	0.768952	1.45799	0	0	.
1	251350380	262290404	394	0.231855	0.300425	0.208548	HORVU.MOREX.r2.1HG0031730	0.779109	1.4204	0	0	.
1	251943027	262303119	393	0.229176	0.299979	0.209328	HORVU.MOREX.r2.1HG0031740	0.771588	1.41331	0	0	.
1	252325230	262871662	405	0.229582	0.301147	0.212447	HORVU.MOREX.r2.1HG0031750	0.769996	1.39875	0	0	.
1	252689081	262888913	396	0.231185	0.304628	0.214426	HORVU.MOREX.r2.1HG0031760	0.766572	1.40192	0	0	.
1	252984411	263621194	384	0.229946	0.302734	0.218187	HORVU.MOREX.r2.1HG0031800	0.767253	1.37052	0	0	.
1	253139936	264062686	385	0.226684	0.299485	0.218765	HORVU.MOREX.r2.1HG0031810	0.764767	1.35285	0	0	.
1	253229794	264076822	376	0.22647	0.298493	0.219703	HORVU.MOREX.r2.1HG0031840	0.766533	1.34301	0	0	.
1	253652068	264308613	379	0.224457	0.29618	0.219637	HORVU.MOREX.r2.1HG0031860	0.765749	1.33332	0	0	.
1	253701663	264622493	371	0.2241	0.295416	0.220908	HORVU.MOREX.r2.1HG0031870	0.766496	1.32267	0	0	.
1	254138387	265252251	435	0.221546	0.299968	0.221296	HORVU.MOREX.r2.1HG0031880	0.747	1.34014	0	0	.
1	254459493	265386275	424	0.220247	0.298135	0.222164	HORVU.MOREX.r2.1HG0031890	0.747228	1.32723	0	0	.
1	255037861	265424751	421	0.219802	0.298453	0.222822	HORVU.MOREX.r2.1HG0031900	0.745015	1.32484	0	0	.
1	255340036	265838434	418	0.217932	0.299036	0.224493	HORVU.MOREX.r2.1HG0031910	0.737558	1.31789	0	0	.
1	255586561	265886445	429	0.214298	0.301085	0.225696	HORVU.MOREX.r2.1HG0031950	0.721018	1.31986	0	0	.
1	255600804	265894332	432	0.212365	0.302111	0.22667	HORVU.MOREX.r2.1HG0031970	0.712455	1.31876	0	0	.
1	255726900	266095274	419	0.20821	0.303833	0.228313	HORVU.MOREX.r2.1HG0031990	0.695306	1.31689	0	0	.
1	255813412	266664577	423	0.207494	0.304825	0.229542	HORVU.MOREX.r2.1HG0032020	0.690841	1.31428	0	0	.
1	255824994	266896256	428	0.20616	0.305025	0.229259	HORVU.MOREX.r2.1HG0032030	0.686168	1.31667	0	0	.
1	255870424	266899666	425	0.206814	0.305287	0.22955	HORVU.MOREX.r2.1HG0032060	0.687672	1.31616	0	0	.
1	255877203	266914873	433	0.205163	0.306043	0.229876	HORVU.MOREX.r2.1HG0032070	0.680803	1.31753	0	0	.
1	256403735	268200999	514	0.19382	0.31352	0.241025	HORVU.MOREX.r2.1HG0032080	0.630007	1.2888	0	0	.
1	256408167	269161235	540	0.195065	0.313678	0.244097	HORVU.MOREX.r2.1HG0032090	0.633546	1.27384	0	0	.
1	256409398	269596229	540	0.195065	0.313678	0.244097	HORVU.MOREX.r2.1HG0032110	0.633546	1.27384	0	0	.
1	256577012	269599278	532	0.192204	0.314365	0.244652	HORVU.MOREX.r2.1HG0032130	0.623384	1.27376	0	0	.
1	256721637	269651372	527	0.191146	0.313996	0.244118	HORVU.MOREX.r2.1HG0032190	0.620829	1.27498	0	0	.
1	257150224	269655215	516	0.190244	0.314479	0.245275	HORVU.MOREX.r2.1HG0032220	0.617125	1.2711	0	0	.
1	257312487	269751174	520	0.189888	0.315303	0.246651	HORVU.MOREX.r2.1HG0032240	0.614467	1.26749	0	0	.
1	257582610	269753934	517	0.189578	0.316382	0.247457	HORVU.MOREX.r2.1HG0032280	0.611486	1.26771	0	0	.
1	257926518	270896530	560	0.188016	0.316746	0.25258	HORVU.MOREX.r2.1HG0032300	0.606024	1.24437	0	0	.
1	258043367	270923412	565	0.187087	0.317231	0.252823	HORVU.MOREX.r2.1HG0032330	0.602287	1.24506	0	0	.
1	258404371	271080971	568	0.185821	0.318629	0.254783	HORVU.MOREX.r2.1HG0032340	0.595873	1.24113	0	0	.
1	258812321	271477626	568	0.185523	0.318799	0.255168	HORVU.MOREX.r2.1HG0032350	0.594658	1.23996	0	0	.
1	258820332	271478976	559	0.18565	0.319562	0.255095	HORVU.MOREX.r2.1HG0032360	0.593667	1.24318	0	0	.
1	258935361	271798888	561	0.186231	0.315913	0.251629	HORVU.MOREX.r2.1HG0032380	0.602096	1.24571	0	0	.
1	258938559	271800163	556	0.185811	0.317291	0.252799	HORVU.MOREX.r2.1HG0032390	0.598278	1.2454	0	0	.
1	259319365	271828423	564	0.188641	0.315659	0.251262	HORVU.MOREX.r2.1HG0032400	0.609966	1.24648	0	0	.
1	259385156	272112773	562	0.189653	0.316778	0.252393	HORVU.MOREX.r2.1HG0032410	0.610974	1.24538	0	0	.
1	259566334	272184721	548	0.188898	0.318151	0.252363	HORVU.MOREX.r2.1HG0032420	0.606117	1.25075	0	0	.
1	259567886	272375605	556	0.190051	0.31647	0.251296	HORVU.MOREX.r2.1HG0032440	0.61277	1.24943	0	0	.
1	259788641	272426056	554	0.189309	0.315456	0.250843	HORVU.MOREX.r2.1HG0032450	0.612399	1.24771	0	0	.
1	260215072	272767104	555	0.189844	0.310625	0.248095	HORVU.MOREX.r2.1HG0032460	0.623295	1.24228	0	0	.
1	260534936	273711730	577	0.192334	0.311637	0.249022	HORVU.MOREX.r2.1HG0032490	0.629076	1.24174	0	0	.
1	261088826	274154440	566	0.190296	0.315465	0.253777	HORVU.MOREX.r2.1HG0032510	0.615415	1.23386	0	0	.
1	261271100	274257780	566	0.189527	0.315564	0.25422	HORVU.MOREX.r2.1HG0032520	0.612866	1.23217	0	0	.
1	261431751	274265975	569	0.1891	0.31633	0.255755	HORVU.MOREX.r2.1HG0032530	0.610119	1.22794	0	0	.
1	261436184	274336487	577	0.189684	0.31676	0.256364	HORVU.MOREX.r2.1HG0032560	0.611103	1.22674	0	0	.
1	261641069	274430707	570	0.190496	0.316882	0.256069	HORVU.MOREX.r2.1HG0032620	0.613359	1.22856	0	0	.
1	261643340	275039730	588	0.188216	0.317627	0.256923	HORVU.MOREX.r2.1HG0032640	0.605005	1.22742	0	0	.
1	261669078	275365318	611	0.189417	0.317857	0.257337	HORVU.MOREX.r2.1HG0032650	0.608244	1.22638	0	0	.
1	262290090	275954287	555	0.176024	0.319772	0.261748	HORVU.MOREX.r2.1HG0032660	0.564099	1.21352	0	0	.
1	262299075	275961183	558	0.176576	0.320625	0.262605	HORVU.MOREX.r2.1HG0032670	0.564313	1.21284	0	0	.
1	262869566	276393670	540	0.175572	0.320704	0.263279	HORVU.MOREX.r2.1HG0032680	0.561142	1.21013	0	0	.
1	262885528	277131180	547	0.173426	0.321143	0.263689	HORVU.MOREX.r2.1HG0032690	0.553918	1.20992	0	0	.
1	263617717	277783216	537	0.173713	0.320673	0.26383	HORVU.MOREX.r2.1HG0032740	0.555573	1.20758	0	0	.
1	264051410	278365643	538	0.17353	0.31924	0.262957	HORVU.MOREX.r2.1HG0032750	0.557435	1.2062	0	0	.
1	264063780	278462749	530	0.172847	0.320579	0.264076	HORVU.MOREX.r2.1HG0032770	0.553111	1.20616	0	0	.
1	264307249	278667739	530	0.173189	0.320702	0.26391	HORVU.MOREX.r2.1HG0032790	0.55394	1.20734	0	0	.
1	264618414	279173732	531	0.173522	0.322674	0.266031	HORVU.MOREX.r2.1HG0032800	0.551657	1.20521	0	0	.
1	265247209	279510202	466	0.166633	0.321695	0.272138	HORVU.MOREX.r2.1HG0032820	0.532516	1.17565	0	0	.
1	265385919	279952467	470	0.167334	0.322403	0.274007	HORVU.MOREX.r2.1HG0032830	0.533491	1.1704	0	0	.
1	265424470	280333228	479	0.166626	0.32445	0.275403	HORVU.MOREX.r2.1HG0032840	0.528109	1.17185	0	0	.
1	265836913	281042484	538	0.16243	0.326293	0.275881	HORVU.MOREX.r2.1HG0032890	0.512737	1.17634	0	0	.
1	265883081	281243912	540	0.16289	0.328064	0.27747	HORVU.MOREX.r2.1HG0032920	0.511412	1.176	0	0	.
1	265889514	281693548	535	0.16493	0.326144	0.276785	HORVU.MOREX.r2.1HG0032940	0.520402	1.17211	0	0	.
1	266089872	281709246	533	0.16665	0.325752	0.278041	HORVU.MOREX.r2.1HG0032950	0.526132	1.16564	0	0	.
1	266664242	282102912	536	0.16717	0.324937	0.277349	HORVU.MOREX.r2.1HG0033010	0.528965	1.16561	0	0	.
1	266895936	282333411	532	0.167549	0.324498	0.27759	HORVU.MOREX.r2.1HG0033080	0.530792	1.16311	0	0	.
1	266897702	282395796	536	0.16748	0.32224	0.275642	HORVU.MOREX.r2.1HG0033140	0.534192	1.16313	0	0	.
1	266903845	282738920	548	0.16669	0.321142	0.274894	HORVU.MOREX.r2.1HG0033150	0.533578	1.16233	0	0	.
1	268196988	283095703	458	0.173088	0.317285	0.272958	HORVU.MOREX.r2.1HG0033160	0.559415	1.15666	0	0	.
1	269158303	283194039	430	0.167741	0.319264	0.272605	HORVU.MOREX.r2.1HG0033180	0.539813	1.1651	0	0	.
1	269595582	284134144	446	0.168102	0.320074	0.271399	HORVU.MOREX.r2.1HG0033260	0.539582	1.17298	0	0	.
1	269598898	284623499	460	0.164289	0.319795	0.270134	HORVU.MOREX.r2.1HG0033270	0.528477	1.17728	0	0	.
1	269649834	286849233	507	0.160201	0.323033	0.273598	HORVU.MOREX.r2.1HG0033320	0.511063	1.17431	0	0	.
1	269652904	287275394	572	0.161226	0.32064	0.271247	HORVU.MOREX.r2.1HG0033380	0.517862	1.17562	0	0	.
1	269739714	287279640	576	0.161033	0.321066	0.271086	HORVU.MOREX.r2.1HG0033390	0.516613	1.17781	0	0	.
1	269752847	287340051	570	0.160521	0.319984	0.269988	HORVU.MOREX.r2.1HG0033440	0.516755	1.17856	0	0	.
1	270894688	287353249	518	0.157697	0.320217	0.266681	HORVU.MOREX.r2.1HG0033460	0.507839	1.19349	0	0	.
1	270920803	287605368	520	0.157514	0.320398	0.266613	HORVU.MOREX.r2.1HG0033520	0.507007	1.19444	0	0	.
1	271071124	287608659	519	0.157998	0.31927	0.26557	HORVU.MOREX.r2.1HG0033530	0.510214	1.19487	0	0	.
1	271476602	287665770	510	0.157722	0.316516	0.2633	HORVU.MOREX.r2.1HG0033550	0.513672	1.19472	0	0	.
1	271477639	287677454	524	0.161996	0.311302	0.259536	HORVU.MOREX.r2.1HG0033560	0.535309	1.19206	0	0	.
1	271793627	288110644	537	0.164292	0.309228	0.258154	HORVU.MOREX.r2.1HG0033610	0.54598	1.19047	0	0	.
1	271799067	288535329	573	0.17049	0.303537	0.253409	HORVU.MOREX.r2.1HG0033620	0.575658	1.1903	0	0	.
1	271800749	288620602	573	0.169989	0.303518	0.253314	HORVU.MOREX.r2.1HG0033640	0.574095	1.19066	0	0	.
1	272111838	288794287	567	0.16814	0.304046	0.254356	HORVU.MOREX.r2.1HG0033660	0.567242	1.18797	0	0	.
1	272183157	289242676	588	0.172835	0.305765	0.254688	HORVU.MOREX.r2.1HG0033690	0.579022	1.19297	0	0	.
1	272371256	289315632	588	0.173338	0.306187	0.255307	HORVU.MOREX.r2.1HG0033710	0.57984	1.19178	0	0	.
1	272418986	289320136	583	0.173433	0.307667	0.255671	HORVU.MOREX.r2.1HG0033750	0.577438	1.19572	0	0	.
1	272763199	289560669	589	0.174362	0.309941	0.256058	HORVU.MOREX.r2.1HG0033760	0.576237	1.20252	0	0	.
1	273709217	289811745	571	0.172358	0.31006	0.255939	HORVU.MOREX.r2.1HG0033790	0.569762	1.20351	0	0	.
1	274153736	290180367	577	0.17525	0.308185	0.252202	HORVU.MOREX.r2.1HG0033810	0.582208	1.21351	0	0	.
1	274255909	290669296	582	0.175352	0.30754	0.251123	HORVU.MOREX.r2.1HG0033820	0.583712	1.21606	0	0	.
1	274258980	290698208	580	0.174775	0.306815	0.250115	HORVU.MOREX.r2.1HG0033830	0.583227	1.21798	0	0	.
1	274333548	290804998	565	0.173941	0.306362	0.249988	HORVU.MOREX.r2.1HG0033840	0.581426	1.21683	0	0	.
1	274429100	291063656	559	0.17446	0.307282	0.250578	HORVU.MOREX.r2.1HG0033860	0.581376	1.21761	0	0	.
1	275031810	291552828	543	0.175435	0.305969	0.249535	HORVU.MOREX.r2.1HG0033880	0.586877	1.21744	0	0	.
1	275363516	291671689	522	0.173347	0.305312	0.248373	HORVU.MOREX.r2.1HG0033960	0.581478	1.22038	0	0	.
1	275931897	291676202	513	0.174214	0.304331	0.24763	HORVU.MOREX.r2.1HG0033980	0.586051	1.22009	0	0	.
1	275957153	292076910	516	0.172016	0.303489	0.246168	HORVU.MOREX.r2.1HG0034070	0.580614	1.22376	0	0	.
1	276390914	292168284	512	0.171255	0.302431	0.245003	HORVU.MOREX.r2.1HG0034090	0.580144	1.22521	0	0	.
1	277116949	292180975	515	0.170238	0.301607	0.243881	HORVU.MOREX.r2.1HG0034100	0.578414	1.22737	0	0	.
1	277782596	292535869	498	0.170871	0.300263	0.243801	HORVU.MOREX.r2.1HG0034110	0.58296	1.22247	0	0	.
1	278363050	292537946	494	0.171401	0.302039	0.244924	HORVU.MOREX.r2.1HG0034150	0.581341	1.22405	0	0	.
1	278461673	292674671	497	0.17096	0.302233	0.244814	HORVU.MOREX.r2.1HG0034160	0.579567	1.22534	0	0	.
1	278665968	292987287	508	0.168834	0.301746	0.243999	HORVU.MOREX.r2.1HG0034180	0.573653	1.22735	0	0	.
1	279172770	293268659	498	0.167934	0.300258	0.242486	HORVU.MOREX.r2.1HG0034210	0.573503	1.22881	0	0	.
1	279509423	293271162	500	0.167261	0.300262	0.242379	HORVU.MOREX.r2.1HG0034220	0.571327	1.22935	0	0	.
1	279951673	293418915	490	0.167998	0.299397	0.241043	HORVU.MOREX.r2.1HG0034250	0.575306	1.23245	0	0	.
1	280331909	293670530	494	0.166592	0.295781	0.237239	HORVU.MOREX.r2.1HG0034280	0.577511	1.23678	0	0	.
1	281042113	293673835	434	0.171444	0.288414	0.230301	HORVU.MOREX.r2.1HG0034290	0.608028	1.24183	0	0	.
1	281243293	294047451	443	0.171072	0.287441	0.228411	HORVU.MOREX.r2.1HG0034300	0.608766	1.2476	0	0	.
1	281692660	294167376	448	0.169449	0.284672	0.225494	HORVU.MOREX.r2.1HG0034310	0.608979	1.25129	0	0	.
1	281705729	294170460	447	0.169964	0.28621	0.22629	HORVU.MOREX.r2.1HG0034330	0.607555	1.25359	0	0	.
1	282100102	294553822	469	0.165726	0.285641	0.22464	HORVU.MOREX.r2.1HG0034390	0.59439	1.25998	0	0	.
1	282330958	294686387	478	0.163889	0.283119	0.22172	HORVU.MOREX.r2.1HG0034400	0.593237	1.26497	0	0	.
1	282393974	294728730	476	0.163912	0.284149	0.222559	HORVU.MOREX.r2.1HG0034430	0.591238	1.26484	0	0	.
1	282729397	294735102	471	0.164507	0.285225	0.22286	HORVU.MOREX.r2.1HG0034470	0.591098	1.26782	0	0	.
1	283095365	294763542	465	0.166472	0.284284	0.222043	HORVU.MOREX.r2.1HG0034490	0.599666	1.26823	0	0	.
1	283189981	295831158	511	0.165173	0.282888	0.219867	HORVU.MOREX.r2.1HG0034500	0.598089	1.27416	0	0	.
1	284125436	295906998	502	0.165816	0.282182	0.219127	HORVU.MOREX.r2.1HG0034530	0.601735	1.2752	0	0	.
1	284618456	296085106	483	0.167364	0.282727	0.218935	HORVU.MOREX.r2.1HG0034540	0.605902	1.27865	0	0	.
1	286848258	296097665	432	0.172723	0.275068	0.209239	HORVU.MOREX.r2.1HG0034560	0.64098	1.30026	0	0	.
1	287274930	296397530	369	0.1737	0.271079	0.202065	HORVU.MOREX.r2.1HG0034570	0.653553	1.32544	0	0	.
1	287277415	296536493	380	0.175822	0.273044	0.203553	HORVU.MOREX.r2.1HG0034590	0.656513	1.3254	0	0	.
1	287332393	296539501	378	0.175234	0.27263	0.203084	HORVU.MOREX.r2.1HG0034600	0.655394	1.32638	0	0	.
1	287352851	296551901	377	0.176455	0.272356	0.202674	HORVU.MOREX.r2.1HG0034610	0.660354	1.32765	0	0	.
1	287600256	297097162	406	0.180608	0.279047	0.208686	HORVU.MOREX.r2.1HG0034630	0.659436	1.32174	0	0	.
1	287607409	297337340	423	0.179945	0.27938	0.209092	HORVU.MOREX.r2.1HG0034640	0.656386	1.32082	0	0	.
1	287664581	297415685	429	0.180749	0.279526	0.208199	HORVU.MOREX.r2.1HG0034670	0.658832	1.32689	0	0	.
1	287670808	297728355	436	0.179851	0.279084	0.207807	HORVU.MOREX.r2.1HG0034680	0.656733	1.32725	0	0	.
1	288095866	298089516	467	0.175305	0.28649	0.212966	HORVU.MOREX.r2.1HG0034700	0.624996	1.32975	0	0	.
1	288526544	298139320	452	0.167872	0.290559	0.213978	HORVU.MOREX.r2.1HG0034710	0.591804	1.34191	0	0	.
1	288618917	298837952	445	0.166769	0.293643	0.216028	HORVU.MOREX.r2.1HG0034740	0.582161	1.34339	0	0	.
1	288793856	298839360	440	0.167046	0.293343	0.21523	HORVU.MOREX.r2.1HG0034750	0.58365	1.34681	0	0	.
1	289242476	298995413	422	0.160123	0.291081	0.212984	HORVU.MOREX.r2.1HG0034760	0.565041	1.35024	0	0	.
1	289311789	299204827	428	0.160586	0.289911	0.211676	HORVU.MOREX.r2.1HG0034790	0.568789	1.35292	0	0	.
1	289318861	299346389	438	0.158257	0.287606	0.208656	HORVU.MOREX.r2.1HG0034800	0.565368	1.36107	0	0	.
1	289558172	299805784	430	0.156891	0.28963	0.209618	HORVU.MOREX.r2.1HG0034810	0.55699	1.36432	0	0	.
1	289810565	299959711	428	0.155718	0.289343	0.209576	HORVU.MOREX.r2.1HG0034910	0.553606	1.36328	0	0	.
1	290178537	300185466	413	0.151218	0.285031	0.206647	HORVU.MOREX.r2.1HG0034960	0.546444	1.36181	0	0	.
1	290664985	300188533	408	0.152371	0.286315	0.207679	HORVU.MOREX.r2.1HG0034970	0.547968	1.36125	0	0	.
1	290692285	300469528	412	0.151813	0.286961	0.208151	HORVU.MOREX.r2.1HG0034980	0.544896	1.36126	0	0	.
1	290804681	300641846	415	0.152265	0.286931	0.207766	HORVU.MOREX.r2.1HG0034990	0.546474	1.36353	0	0	.
1	291063075	301224743	448	0.158503	0.285271	0.204425	HORVU.MOREX.r2.1HG0035050	0.570672	1.37704	0	0	.
1	291552454	301459145	483	0.165237	0.288877	0.204774	HORVU.MOREX.r2.1HG0035060	0.586318	1.39159	0	0	.
1	291669965	301719132	502	0.168688	0.291524	0.205391	HORVU.MOREX.r2.1HG0035110	0.592616	1.39989	0	0	.
1	291674445	301941768	512	0.168947	0.290099	0.204174	HORVU.MOREX.r2.1HG0035120	0.596293	1.40119	0	0	.
1	292076611	302458937	511	0.172105	0.291615	0.204175	HORVU.MOREX.r2.1HG0035250	0.603766	1.40826	0	0	.
1	292167908	302692117	520	0.172945	0.292221	0.204026	HORVU.MOREX.r2.1HG0035260	0.605335	1.41208	0	0	.
1	292178253	303305078	527	0.17342	0.290467	0.202613	HORVU.MOREX.r2.1HG0035270	0.61045	1.41321	0	0	.
1	292533276	303556400	551	0.175045	0.291401	0.201561	HORVU.MOREX.r2.1HG0035280	0.61395	1.42465	0	0	.
1	292536660	303928314	555	0.175823	0.291007	0.201023	HORVU.MOREX.r2.1HG0035290	0.617338	1.42642	0	0	.
1	292657906	304460961	596	0.176397	0.29052	0.199605	HORVU.MOREX.r2.1HG0035310	0.620248	1.43374	0	0	.
1	292969515	304577313	596	0.178258	0.290061	0.199144	HORVU.MOREX.r2.1HG0035320	0.627399	1.43471	0	0	.
1	293258091	304604444	590	0.179367	0.289881	0.198665	HORVU.MOREX.r2.1HG0035340	0.631474	1.43714	0	0	.
1	293270808	304797436	595	0.180351	0.290131	0.198782	HORVU.MOREX.r2.1HG0035400	0.634226	1.43753	0	0	.
1	293416560	304933839	602	0.180765	0.290807	0.198973	HORVU.MOREX.r2.1HG0035490	0.634177	1.43945	0	0	.
1	293652764	304936431	601	0.181101	0.291343	0.199334	HORVU.MOREX.r2.1HG0035540	0.634164	1.43953	0	0	.
1	293671136	304937301	594	0.18361	0.291013	0.199006	HORVU.MOREX.r2.1HG0035550	0.643195	1.44021	0	0	.
1	294044148	304981313	584	0.185978	0.287978	0.196604	HORVU.MOREX.r2.1HG0035560	0.657693	1.44227	0	0	.
1	294163099	304985971	583	0.1875	0.288694	0.198214	HORVU.MOREX.r2.1HG0035580	0.661212	1.43455	0	0	.
1	294168004	305457354	632	0.182774	0.288032	0.195315	HORVU.MOREX.r2.1HG0035590	0.646823	1.45158	0	0	.
1	294550274	305684304	639	0.19039	0.282462	0.191062	HORVU.MOREX.r2.1HG0035630	0.685183	1.45459	0	0	.
1	294684785	305892298	625	0.193468	0.285036	0.193202	HORVU.MOREX.r2.1HG0035650	0.689638	1.45193	0	0	.
1	294724226	305961971	672	0.198951	0.272538	0.185013	HORVU.MOREX.r2.1HG0035670	0.73955	1.44882	0	0	.
1	294731671	305970301	679	0.200408	0.270567	0.183502	HORVU.MOREX.r2.1HG0035680	0.749939	1.44994	0	0	.
1	294762025	305972058	676	0.200878	0.27143	0.183838	HORVU.MOREX.r2.1HG0035690	0.749309	1.45188	0	0	.
1	295830910	306050084	632	0.204961	0.270172	0.181603	HORVU.MOREX.r2.1HG0035700	0.767247	1.46225	0	0	.
1	295905640	306108457	633	0.205424	0.270437	0.181732	HORVU.MOREX.r2.1HG0035720	0.768173	1.46265	0	0	.
1	296083037	306161614	630	0.206677	0.268053	0.179698	HORVU.MOREX.r2.1HG0035730	0.779265	1.46577	0	0	.
1	296095368	306174873	637	0.207234	0.265831	0.178565	HORVU.MOREX.r2.1HG0035740	0.787562	1.46279	0	0	.
1	296396966	306179329	650	0.20933	0.261858	0.17635	HORVU.MOREX.r2.1HG0035780	0.806781	1.45886	0	0	.
1	296532440	306286803	650	0.209823	0.259548	0.174875	HORVU.MOREX.r2.1HG0035800	0.815525	1.458	0	0	.
1	296538332	306494079	651	0.21073	0.258413	0.17415	HORVU.MOREX.r2.1HG0035810	0.822352	1.45758	0	0	.
1	296548389	306534650	666	0.213888	0.25621	0.172457	HORVU.MOREX.r2.1HG0035870	0.84102	1.45903	0	0	.
1	297088374	306618054	655	0.215017	0.254173	0.169705	HORVU.MOREX.r2.1HG0035900	0.851779	1.47004	0	0	.
1	297336552	306852731	633	0.215338	0.252048	0.167399	HORVU.MOREX.r2.1HG0035910	0.859911	1.47717	0	0	.
1	297414582	306860742	627	0.215879	0.251656	0.16699	HORVU.MOREX.r2.1HG0035920	0.863267	1.47837	0	0	.
1	297721760	307019215	639	0.217105	0.253374	0.168294	HORVU.MOREX.r2.1HG0035930	0.862291	1.47719	0	0	.
1	298089064	307263652	630	0.218183	0.249858	0.163259	HORVU.MOREX.r2.1HG0035950	0.878107	1.49982	0	0	.
1	298138415	307297918	607	0.219947	0.248945	0.161961	HORVU.MOREX.r2.1HG0035960	0.888015	1.50584	0	0	.
1	298828160	307472393	620	0.218759	0.246146	0.161027	HORVU.MOREX.r2.1HG0036000	0.893081	1.49769	0	0	.
1	298838745	307494654	619	0.218122	0.246681	0.160982	HORVU.MOREX.r2.1HG0036010	0.888737	1.50122	0	0	.
1	298993326	307891521	625	0.218364	0.246006	0.160768	HORVU.MOREX.r2.1HG0036020	0.892026	1.49915	0	0	.
1	299203855	308091329	621	0.219618	0.244479	0.160021	HORVU.MOREX.r2.1HG0036030	0.902306	1.49675	0	0	.
1	299332249	308115224	626	0.221592	0.243729	0.159806	HORVU.MOREX.r2.1HG0036040	0.912753	1.49423	0	0	.
1	299802684	308270263	627	0.223454	0.24564	0.161808	HORVU.MOREX.r2.1HG0036070	0.913214	1.48794	0	0	.
1	299957097	308382650	624	0.223208	0.244666	0.161397	HORVU.MOREX.r2.1HG0036100	0.915741	1.48583	0	0	.
1	300181050	308809368	631	0.222849	0.244094	0.161169	HORVU.MOREX.r2.1HG0036110	0.916389	1.48446	0	0	.
1	300187403	308825209	627	0.22236	0.243193	0.160559	HORVU.MOREX.r2.1HG0036120	0.917719	1.48449	0	0	.
1	300463595	308916449	630	0.22153	0.242543	0.15997	HORVU.MOREX.r2.1HG0036140	0.916794	1.48581	0	0	.
1	300638254	309052671	627	0.223869	0.24026	0.158092	HORVU.MOREX.r2.1HG0036150	0.934504	1.48883	0	0	.
1	301218689	309057061	607	0.22389	0.240017	0.158354	HORVU.MOREX.r2.1HG0036160	0.935496	1.48507	0	0	.
1	301440921	309098581	595	0.228352	0.236469	0.156188	HORVU.MOREX.r2.1HG0036170	0.967067	1.48307	0	0	.
1	301716234	309106628	576	0.227907	0.226312	0.148398	HORVU.MOREX.r2.1HG0036210	1.00675	1.49189	0	0	.
1	301936949	309181959	578	0.226642	0.22524	0.148439	HORVU.MOREX.r2.1HG0036220	1.00596	1.48474	0	0	.
1	302454900	309775477	647	0.215668	0.21669	0.140191	HORVU.MOREX.r2.1HG0036230	0.995492	1.50934	0	0	.
1	302683449	309786272	658	0.216731	0.213422	0.13707	HORVU.MOREX.r2.1HG0036240	1.01481	1.51915	0	0	.
1	303304881	310020981	677	0.214981	0.214242	0.136999	HORVU.MOREX.r2.1HG0036260	1.0033	1.52547	0	0	.
1	303550964	310041793	673	0.214025	0.212629	0.13748	HORVU.MOREX.r2.1HG0036330	1.00627	1.50955	0	0	.
1	303925766	310045241	666	0.213974	0.211752	0.137179	HORVU.MOREX.r2.1HG0036340	1.01002	1.50668	0	0	.
1	304457902	310426216	631	0.21593	0.20571	0.13312	HORVU.MOREX.r2.1HG0036360	1.04738	1.5072	0	0	.
1	304576278	310786801	651	0.215858	0.210146	0.137236	HORVU.MOREX.r2.1HG0036370	1.02595	1.49519	0	0	.
1	304602359	310787759	648	0.215777	0.209574	0.136866	HORVU.MOREX.r2.1HG0036380	1.02825	1.49506	0	0	.
1	304791789	310941500	662	0.214511	0.214251	0.140649	HORVU.MOREX.r2.1HG0036420	1.00116	1.48857	0	0	.
1	304924227	311182580	674	0.213259	0.214302	0.140967	HORVU.MOREX.r2.1HG0036430	0.99535	1.48577	0	0	.
1	304934786	311281826	681	0.212683	0.213395	0.140636	HORVU.MOREX.r2.1HG0036440	0.996813	1.48301	0	0	.
1	304936813	311283880	706	0.217528	0.207639	0.136389	HORVU.MOREX.r2.1HG0036490	1.04544	1.48672	0	0	.
1	304980528	311594238	712	0.216647	0.210762	0.139956	HORVU.MOREX.r2.1HG0036500	1.02666	1.47218	0	0	.
1	304985282	311595627	709	0.215192	0.211412	0.139494	HORVU.MOREX.r2.1HG0036550	1.01707	1.48108	0	0	.
1	305456647	311612101	657	0.221775	0.206412	0.137798	HORVU.MOREX.r2.1HG0036560	1.07099	1.46424	0	0	.
1	305683627	311805824	643	0.220272	0.209621	0.140301	HORVU.MOREX.r2.1HG0036580	1.0485	1.46121	0	0	.
1	305890105	311910815	642	0.218649	0.209581	0.140606	HORVU.MOREX.r2.1HG0036610	1.0413	1.45798	0	0	.
1	305933249	311915722	653	0.217782	0.210296	0.141193	HORVU.MOREX.r2.1HG0036700	1.03398	1.45705	0	0	.
1	305969732	311919082	611	0.211493	0.220907	0.14791	HORVU.MOREX.r2.1HG0036710	0.95923	1.46227	0	0	.
1	305971465	312379773	641	0.208437	0.221576	0.151836	HORVU.MOREX.r2.1HG0036720	0.943263	1.43093	0	0	.
1	306049284	312427427	660	0.208708	0.224103	0.15728	HORVU.MOREX.r2.1HG0036730	0.934238	1.39947	0	0	.
1	306108251	312560757	659	0.207865	0.223813	0.157388	HORVU.MOREX.r2.1HG0036740	0.931792	1.39683	0	0	.
1	306159652	312973175	665	0.207014	0.22332	0.15723	HORVU.MOREX.r2.1HG0036750	0.930113	1.3952	0	0	.
1	306162794	313079327	664	0.206516	0.22502	0.159001	HORVU.MOREX.r2.1HG0036770	0.921266	1.39064	0	0	.
1	306176387	313087328	661	0.205782	0.225282	0.158894	HORVU.MOREX.r2.1HG0036780	0.917121	1.39307	0	0	.
1	306286336	313531086	653	0.202195	0.229631	0.162501	HORVU.MOREX.r2.1HG0036810	0.885507	1.38916	0	0	.
1	306493501	314569368	700	0.199609	0.234237	0.171866	HORVU.MOREX.r2.1HG0036820	0.85822	1.34295	0	0	.
1	306531686	314624443	698	0.198359	0.234956	0.172068	HORVU.MOREX.r2.1HG0036860	0.850598	1.34541	0	0	.
1	306617536	314628992	691	0.195252	0.234411	0.1733	HORVU.MOREX.r2.1HG0036890	0.839782	1.33339	0	0	.
1	306852219	314975209	693	0.195996	0.235764	0.175714	HORVU.MOREX.r2.1HG0036900	0.838186	1.32335	0	0	.
1	306860308	315080776	694	0.195665	0.235642	0.175464	HORVU.MOREX.r2.1HG0036910	0.837255	1.32447	0	0	.
1	307005871	315283976	714	0.194115	0.237234	0.177037	HORVU.MOREX.r2.1HG0037000	0.825594	1.32185	0	0	.
1	307263029	315461609	674	0.192089	0.234894	0.178273	HORVU.MOREX.r2.1HG0037010	0.82521	1.30074	0	0	.
1	307283474	315658884	685	0.19162	0.236349	0.179442	HORVU.MOREX.r2.1HG0037020	0.818432	1.30039	0	0	.
1	307470211	315892985	688	0.18969	0.238996	0.181275	HORVU.MOREX.r2.1HG0037040	0.801981	1.30177	0	0	.
1	307489987	315899978	690	0.190203	0.239429	0.181169	HORVU.MOREX.r2.1HG0037050	0.802645	1.30476	0	0	.
1	307888251	316191150	690	0.188741	0.241294	0.182873	HORVU.MOREX.r2.1HG0037060	0.79087	1.3029	0	0	.
1	308090538	316319557	686	0.18787	0.242636	0.18394	HORVU.MOREX.r2.1HG0037070	0.783222	1.30265	0	0	.
1	308113159	316503653	685	0.186023	0.242681	0.183772	HORVU.MOREX.r2.1HG0037080	0.775773	1.30401	0	0	.
1	308262252	316846426	696	0.182853	0.241504	0.183723	HORVU.MOREX.r2.1HG0037090	0.766799	1.29827	0	0	.
1	308381517	316903233	688	0.182686	0.240881	0.183426	HORVU.MOREX.r2.1HG0037100	0.768037	1.29704	0	0	.
1	308807723	317167462	695	0.182404	0.24125	0.184219	HORVU.MOREX.r2.1HG0037120	0.765787	1.29364	0	0	.
1	308821528	317966496	730	0.179829	0.24201	0.184323	HORVU.MOREX.r2.1HG0037130	0.75326	1.29686	0	0	.
1	308915655	319051768	840	0.175804	0.251795	0.193721	HORVU.MOREX.r2.1HG0037140	0.709731	1.28507	0	0	.
1	309050604	319209722	881	0.172929	0.252239	0.193411	HORVU.MOREX.r2.1HG0037190	0.697566	1.28921	0	0	.
1	309055811	319690126	877	0.171767	0.253114	0.194715	HORVU.MOREX.r2.1HG0037200	0.69083	1.28527	0	0	.
1	309096704	319696215	877	0.167851	0.252452	0.194246	HORVU.MOREX.r2.1HG0037210	0.677652	1.28498	0	0	.
1	309103761	319816266	853	0.164089	0.253985	0.196889	HORVU.MOREX.r2.1HG0037230	0.659466	1.27597	0	0	.
1	309179974	319854523	862	0.163954	0.255539	0.198982	HORVU.MOREX.r2.1HG0037240	0.655098	1.27063	0	0	.
1	309764871	319856264	779	0.167359	0.265073	0.210262	HORVU.MOREX.r2.1HG0037250	0.644771	1.24884	0	0	.
1	309776653	320677112	876	0.163237	0.263999	0.210467	HORVU.MOREX.r2.1HG0037280	0.632254	1.24281	0	0	.
1	310014881	321381969	918	0.161228	0.268275	0.215298	HORVU.MOREX.r2.1HG0037360	0.615319	1.23514	0	0	.
1	310041107	321400501	904	0.162228	0.269409	0.217365	HORVU.MOREX.r2.1HG0037390	0.616401	1.2289	0	0	.
1	310042932	322942098	932	0.162685	0.269228	0.217805	HORVU.MOREX.r2.1HG0037400	0.618437	1.22573	0	0	.
1	310424321	323380796	971	0.167558	0.269357	0.214865	HORVU.MOREX.r2.1HG0037420	0.635595	1.24233	0	0	.
1	310784848	323570895	951	0.167948	0.269801	0.215575	HORVU.MOREX.r2.1HG0037430	0.635981	1.24039	0	0	.
1	310787022	323584786	970	0.166535	0.268513	0.213508	HORVU.MOREX.r2.1HG0037450	0.633848	1.2461	0	0	.
1	310941138	323939668	983	0.167851	0.265785	0.211198	HORVU.MOREX.r2.1HG0037470	0.64489	1.24678	0	0	.
1	311178627	324167584	981	0.16859	0.266988	0.212372	HORVU.MOREX.r2.1HG0037480	0.644757	1.24561	0	0	.
1	311279712	324178033	964	0.167726	0.267336	0.213331	HORVU.MOREX.r2.1HG0037490	0.640833	1.24182	0	0	.
1	311282238	324216120	941	0.164844	0.270405	0.216318	HORVU.MOREX.r2.1HG0037500	0.623541	1.23899	0	0	.
1	311591730	324230673	980	0.171123	0.271165	0.215346	HORVU.MOREX.r2.1HG0037510	0.644188	1.2477	0	0	.
1	311595071	324610793	971	0.170895	0.270725	0.215437	HORVU.MOREX.r2.1HG0037520	0.644385	1.24525	0	0	.
1	311610257	324971829	977	0.172323	0.271967	0.216086	HORVU.MOREX.r2.1HG0037530	0.646611	1.24717	0	0	.
1	311791927	324981875	973	0.171967	0.272113	0.216474	HORVU.MOREX.r2.1HG0037540	0.645015	1.24568	0	0	.
1	311908759	325202026	998	0.172853	0.273663	0.216143	HORVU.MOREX.r2.1HG0037550	0.644614	1.25435	0	0	.
1	311912513	325209081	1020	0.17591	0.27568	0.216045	HORVU.MOREX.r2.1HG0037570	0.650763	1.26382	0	0	.
1	311916739	325210247	1016	0.176948	0.275552	0.216041	HORVU.MOREX.r2.1HG0037590	0.65469	1.26328	0	0	.
1	312376881	325215967	995	0.178401	0.277225	0.215716	HORVU.MOREX.r2.1HG0037710	0.655935	1.27251	0	0	.
1	312423412	325457889	992	0.178259	0.276657	0.215327	HORVU.MOREX.r2.1HG0037720	0.65674	1.27218	0	0	.
1	312560146	325469810	990	0.176313	0.275499	0.212277	HORVU.MOREX.r2.1HG0037750	0.652587	1.28443	0	0	.
1	312960620	325890148	1068	0.172681	0.274913	0.209142	HORVU.MOREX.r2.1HG0037760	0.641182	1.30013	0	0	.
1	313072339	326051238	1067	0.172475	0.274978	0.208902	HORVU.MOREX.r2.1HG0037770	0.640313	1.30185	0	0	.
1	313083117	326247753	1101	0.172604	0.275498	0.208634	HORVU.MOREX.r2.1HG0037780	0.639598	1.30583	0	0	.
1	313528401	327636817	1178	0.174055	0.273556	0.208814	HORVU.MOREX.r2.1HG0037790	0.649096	1.29588	0	0	.
1	314567854	327656253	1159	0.172628	0.271866	0.204793	HORVU.MOREX.r2.1HG0037870	0.647925	1.31227	0	0	.
1	314623258	327781392	1155	0.172625	0.272211	0.20525	HORVU.MOREX.r2.1HG0037920	0.647122	1.31108	0	0	.
1	314625080	328470232	1191	0.173178	0.27239	0.206487	HORVU.MOREX.r2.1HG0037930	0.64867	1.30442	0	0	.
1	314974790	328901474	1182	0.17323	0.270913	0.204277	HORVU.MOREX.r2.1HG0038020	0.652266	1.31098	0	0	.
1	315077689	329203846	1196	0.173655	0.271495	0.205163	HORVU.MOREX.r2.1HG0038050	0.652427	1.30829	0	0	.
1	315281876	329211290	1232	0.181689	0.277956	0.20905	HORVU.MOREX.r2.1HG0038070	0.665689	1.31457	0	0	.
1	315459584	329364668	1238	0.1839	0.27976	0.210117	HORVU.MOREX.r2.1HG0038080	0.669174	1.31639	0	0	.
1	315654693	329713007	1234	0.184076	0.279308	0.209842	HORVU.MOREX.r2.1HG0038110	0.670828	1.31598	0	0	.
1	315891735	329811695	1234	0.186016	0.278764	0.209826	HORVU.MOREX.r2.1HG0038130	0.67881	1.3136	0	0	.
1	315894417	329920097	1262	0.187287	0.27962	0.213595	HORVU.MOREX.r2.1HG0038140	0.681193	1.29529	0	0	.
1	316189653	329940952	1296	0.189106	0.28303	0.221354	HORVU.MOREX.r2.1HG0038150	0.679473	1.26659	0	0	.
1	316318060	329952370	1318	0.190808	0.284675	0.223679	HORVU.MOREX.r2.1HG0038180	0.681456	1.26102	0	0	.
1	316498747	330246803	1347	0.19264	0.285548	0.22616	HORVU.MOREX.r2.1HG0038190	0.685642	1.25147	0	0	.
1	316843854	330715841	1355	0.195125	0.285375	0.228386	HORVU.MOREX.r2.1HG0038230	0.694456	1.23906	0	0	.
1	316902075	331010502	1376	0.195605	0.28553	0.229337	HORVU.MOREX.r2.1HG0038240	0.695716	1.23479	0	0	.
1	317166395	331015786	1401	0.197451	0.286782	0.230841	HORVU.MOREX.r2.1HG0038310	0.699001	1.23227	0	0	.
1	317965995	331359264	1387	0.198451	0.286806	0.232734	HORVU.MOREX.r2.1HG0038330	0.702314	1.22276	0	0	.
1	319051346	331874523	1290	0.201325	0.285216	0.232459	HORVU.MOREX.r2.1HG0038340	0.715832	1.21759	0	0	.
1	319208184	332051346	1320	0.20205	0.281412	0.231436	HORVU.MOREX.r2.1HG0038350	0.727664	1.20699	0	0	.
1	319684736	332140252	1346	0.20204	0.27958	0.230671	HORVU.MOREX.r2.1HG0038360	0.732233	1.20322	0	0	.
1	319693648	332145711	1363	0.203237	0.279848	0.23201	HORVU.MOREX.r2.1HG0038370	0.735686	1.19767	0	0	.
1	319815679	332510343	1379	0.202598	0.278557	0.233009	HORVU.MOREX.r2.1HG0038390	0.736763	1.18743	0	0	.
1	319851719	332740892	1373	0.202448	0.277861	0.232438	HORVU.MOREX.r2.1HG0038400	0.738023	1.18736	0	0	.
1	319855156	332745300	1382	0.202675	0.278546	0.232988	HORVU.MOREX.r2.1HG0038420	0.737058	1.18749	0	0	.
1	320676897	332771777	1285	0.211006	0.282504	0.237088	HORVU.MOREX.r2.1HG0038510	0.755566	1.1838	0	0	.
1	321381367	333039923	1200	0.214802	0.283307	0.239748	HORVU.MOREX.r2.1HG0038540	0.766439	1.17441	0	0	.
1	321386411	333193786	1206	0.214511	0.283296	0.240087	HORVU.MOREX.r2.1HG0038550	0.765476	1.17278	0	0	.
1	322937796	333459222	1203	0.215094	0.283031	0.239523	HORVU.MOREX.r2.1HG0038570	0.768158	1.17436	0	0	.
1	323376276	333845697	1196	0.214148	0.283923	0.242044	HORVU.MOREX.r2.1HG0038590	0.762608	1.16616	0	0	.
1	323570608	333968311	1169	0.212706	0.284575	0.243743	HORVU.MOREX.r2.1HG0038600	0.756025	1.16092	0	0	.
1	323584205	334039326	1163	0.214173	0.285175	0.24542	HORVU.MOREX.r2.1HG0038610	0.759458	1.15565	0	0	.
1	323939393	334041508	1139	0.214952	0.286772	0.248634	HORVU.MOREX.r2.1HG0038630	0.757996	1.14746	0	0	.
1	324167168	334346979	1204	0.214544	0.2867	0.249405	HORVU.MOREX.r2.1HG0038640	0.756805	1.14377	0	0	.
1	324177380	334356350	1222	0.215828	0.287864	0.250376	HORVU.MOREX.r2.1HG0038650	0.758158	1.14398	0	0	.
1	324215623	334358875	1230	0.215933	0.288339	0.250932	HORVU.MOREX.r2.1HG0038670	0.757303	1.14336	0	0	.
1	324229066	334613065	1312	0.207445	0.277982	0.239678	HORVU.MOREX.r2.1HG0038680	0.755065	1.15341	0	0	.
1	324610452	334953040	1307	0.207145	0.277747	0.23942	HORVU.MOREX.r2.1HG0038690	0.754639	1.15366	0	0	.
1	324969706	334960216	1314	0.206932	0.277589	0.239702	HORVU.MOREX.r2.1HG0038700	0.754313	1.15173	0	0	.
1	324980370	334968346	1330	0.206572	0.277315	0.238561	HORVU.MOREX.r2.1HG0038710	0.753779	1.15591	0	0	.
1	325194543	334974505	1346	0.208963	0.278656	0.240051	HORVU.MOREX.r2.1HG0038720	0.75856	1.15439	0	0	.
1	325204117	335062055	1318	0.208388	0.277923	0.240253	HORVU.MOREX.r2.1HG0038730	0.758494	1.15053	0	0	.
1	325209383	335115105	1308	0.207095	0.277697	0.241711	HORVU.MOREX.r2.1HG0038750	0.754596	1.14297	0	0	.
1	325212534	335481781	1304	0.207008	0.27795	0.242246	HORVU.MOREX.r2.1HG0038760	0.753631	1.14154	0	0	.
1	325457581	335485910	1299	0.206286	0.27779	0.242902	HORVU.MOREX.r2.1HG0038800	0.751541	1.13795	0	0	.
1	325462092	336151453	1316	0.206238	0.276171	0.24272	HORVU.MOREX.r2.1HG0038860	0.755625	1.13236	0	0	.
1	325882867	336152454	1295	0.208189	0.278059	0.244935	HORVU.MOREX.r2.1HG0038870	0.757446	1.12993	0	0	.
1	326049889	336534989	1304	0.213905	0.273504	0.249929	HORVU.MOREX.r2.1HG0038910	0.789777	1.0907	0	0	.
1	326244760	336540879	1272	0.215661	0.27288	0.251871	HORVU.MOREX.r2.1HG0038920	0.797727	1.08023	0	0	.
1	327632410	336620553	1203	0.217245	0.274031	0.254518	HORVU.MOREX.r2.1HG0038930	0.800071	1.07377	0	0	.
1	327655408	337365660	1161	0.219733	0.274682	0.25585	HORVU.MOREX.r2.1HG0038940	0.806981	1.07084	0	0	.
1	327780970	337558023	1178	0.218635	0.274043	0.256301	HORVU.MOREX.r2.1HG0038950	0.804931	1.06662	0	0	.
1	328466947	337767600	1161	0.218365	0.273597	0.257167	HORVU.MOREX.r2.1HG0038960	0.805245	1.0615	0	0	.
1	328901051	337770024	1176	0.220162	0.269703	0.255355	HORVU.MOREX.r2.1HG0039000	0.82288	1.05407	0	0	.
1	329203043	337776286	1182	0.221774	0.269686	0.257021	HORVU.MOREX.r2.1HG0039030	0.828694	1.04743	0	0	.
1	329205287	338134842	1176	0.219305	0.267783	0.257106	HORVU.MOREX.r2.1HG0039040	0.825482	1.03997	0	0	.
1	329363537	338138973	1134	0.21159	0.260354	0.256141	HORVU.MOREX.r2.1HG0039060	0.819629	1.01583	0	0	.
1	329711457	338191284	1141	0.210222	0.258898	0.255653	HORVU.MOREX.r2.1HG0039070	0.81898	1.01222	0	0	.
1	329810169	338430751	1135	0.209007	0.258475	0.255743	HORVU.MOREX.r2.1HG0039110	0.815744	1.01028	0	0	.
1	329918526	338766388	1126	0.209789	0.258921	0.256737	HORVU.MOREX.r2.1HG0039120	0.8173	1.00819	0	0	.
1	329939588	339106835	1104	0.206881	0.259962	0.254336	HORVU.MOREX.r2.1HG0039130	0.803376	1.02128	0	0	.
1	329951945	339332813	1052	0.205516	0.254296	0.248196	HORVU.MOREX.r2.1HG0039140	0.815434	1.02363	0	0	.
1	330240922	339335714	1039	0.20355	0.254477	0.247433	HORVU.MOREX.r2.1HG0039150	0.807443	1.02736	0	0	.
1	330693739	339807875	1039	0.202693	0.255086	0.249122	HORVU.MOREX.r2.1HG0039160	0.802355	1.02302	0	0	.
1	331007045	339968062	1022	0.200454	0.257684	0.249891	HORVU.MOREX.r2.1HG0039170	0.786203	1.02999	0	0	.
1	331011173	340301043	1016	0.199404	0.257841	0.251543	HORVU.MOREX.r2.1HG0039180	0.781822	1.02408	0	0	.
1	331355860	340310763	985	0.198979	0.257522	0.252232	HORVU.MOREX.r2.1HG0039190	0.781166	1.02017	0	0	.
1	331870596	340545112	1002	0.197748	0.261949	0.25718	HORVU.MOREX.r2.1HG0039200	0.763923	1.01785	0	0	.
1	332042199	341125411	956	0.198735	0.263403	0.259733	HORVU.MOREX.r2.1HG0039210	0.76347	1.01361	0	0	.
1	332135908	341276461	921	0.201436	0.266633	0.262782	HORVU.MOREX.r2.1HG0039230	0.76432	1.01412	0	0	.
1	332140981	341296306	904	0.201276	0.268249	0.264511	HORVU.MOREX.r2.1HG0039250	0.759306	1.01362	0	0	.
1	332505713	341649148	899	0.199481	0.269331	0.265459	HORVU.MOREX.r2.1HG0039260	0.749938	1.01406	0	0	.
1	332738823	341902947	888	0.200255	0.273354	0.267828	HORVU.MOREX.r2.1HG0039290	0.742022	1.01989	0	0	.
1	332743246	342105057	897	0.199145	0.274725	0.268005	HORVU.MOREX.r2.1HG0039300	0.734551	1.02417	0	0	.
1	332771556	342117016	879	0.196051	0.271513	0.265937	HORVU.MOREX.r2.1HG0039310	0.731941	1.02021	0	0	.
1	333039561	342121485	886	0.196903	0.271269	0.265541	HORVU.MOREX.r2.1HG0039380	0.735605	1.02079	0	0	.
1	333192653	342127924	891	0.196475	0.271499	0.266601	HORVU.MOREX.r2.1HG0039410	0.733484	1.01771	0	0	.
1	333457767	342720361	904	0.193018	0.27226	0.27151	HORVU.MOREX.r2.1HG0039520	0.719259	1.00266	0	0	.
1	333845395	342726851	881	0.191087	0.271503	0.273921	HORVU.MOREX.r2.1HG0039530	0.714333	0.991484	0	0	.
1	333966206	342969298	880	0.189877	0.271552	0.274204	HORVU.MOREX.r2.1HG0039540	0.709911	0.990669	0	0	.
1	334039030	343007242	875	0.189469	0.271776	0.273744	HORVU.MOREX.r2.1HG0039580	0.707899	0.993064	0	0	.
1	334040921	343082016	868	0.188827	0.271631	0.273415	HORVU.MOREX.r2.1HG0039590	0.705984	0.993705	0	0	.
1	334346662	343085948	799	0.185857	0.269859	0.275209	HORVU.MOREX.r2.1HG0039600	0.699842	0.981242	0	0	.
1	334351715	343105631	779	0.184551	0.267434	0.273648	HORVU.MOREX.r2.1HG0039610	0.701251	0.978093	0	0	.
1	334358444	343330513	802	0.17895	0.271057	0.276398	HORVU.MOREX.r2.1HG0039630	0.672284	0.981351	0	0	.
1	334595428	343416515	817	0.179306	0.272477	0.278257	HORVU.MOREX.r2.1HG0039670	0.670164	0.979948	0	0	.
1	334952408	343653986	709	0.180706	0.292128	0.310367	HORVU.MOREX.r2.1HG0039690	0.631209	0.943068	0	0	.
1	334957087	343666656	747	0.179831	0.292158	0.309837	HORVU.MOREX.r2.1HG0039700	0.628251	0.944725	0	0	.
1	334960485	343719932	754	0.180591	0.292273	0.311024	HORVU.MOREX.r2.1HG0039730	0.630526	0.94159	0	0	.
1	334970078	343851907	734	0.180238	0.29319	0.318314	HORVU.MOREX.r2.1HG0039750	0.627455	0.923476	0	0	.
1	335061225	344133485	726	0.180667	0.294014	0.321862	HORVU.MOREX.r2.1HG0039760	0.627165	0.916086	0	0	.
1	335112738	344139086	723	0.180515	0.293582	0.321983	HORVU.MOREX.r2.1HG0039770	0.627557	0.91445	0	0	.
1	335475946	344747784	725	0.179995	0.293458	0.322649	HORVU.MOREX.r2.1HG0039790	0.6261	0.912247	0	0	.
1	335485391	345000150	722	0.180104	0.294321	0.324264	HORVU.MOREX.r2.1HG0039810	0.624682	0.910421	0	0	.
1	336151250	345123538	717	0.177477	0.298691	0.326979	HORVU.MOREX.r2.1HG0039820	0.607329	0.916054	0	0	.
1	336152092	345190307	738	0.176166	0.297237	0.328175	HORVU.MOREX.r2.1HG0039830	0.605936	0.908515	0	0	.
1	336523412	345284846	682	0.1777	0.309695	0.339713	HORVU.MOREX.r2.1HG0039850	0.587122	0.914164	0	0	.
1	336540350	345357154	650	0.168446	0.310121	0.3374	HORVU.MOREX.r2.1HG0039890	0.557433	0.921477	0	0	.
1	336616442	345364124	674	0.169359	0.309587	0.331929	HORVU.MOREX.r2.1HG0039920	0.561221	0.934659	0	0	.
1	337365180	345812377	672	0.168713	0.31005	0.330898	HORVU.MOREX.r2.1HG0039930	0.558391	0.938844	0	0	.
1	337557529	345876628	720	0.178398	0.320195	0.332425	HORVU.MOREX.r2.1HG0039940	0.570566	0.964284	0	0	.
1	337764892	346014614	718	0.181223	0.323074	0.333466	HORVU.MOREX.r2.1HG0039950	0.574116	0.969744	0	0	.
1	337768646	346064502	723	0.181831	0.329527	0.337244	HORVU.MOREX.r2.1HG0039970	0.564995	0.977776	0	0	.
1	337770662	346113078	726	0.178274	0.339612	0.34111	HORVU.MOREX.r2.1HG0039980	0.538523	0.995734	0	0	.
1	338126465	346206888	712	0.173838	0.339533	0.339662	HORVU.MOREX.r2.1HG0040010	0.525953	0.999631	0	0	.
1	338135753	346335375	730	0.176506	0.344841	0.33562	HORVU.MOREX.r2.1HG0040020	0.525604	1.02668	0	0	.
1	338188726	346340429	724	0.178659	0.347795	0.334256	HORVU.MOREX.r2.1HG0040030	0.527282	1.03933	0	0	.
1	338429672	346454881	723	0.178129	0.34903	0.333663	HORVU.MOREX.r2.1HG0040040	0.523992	1.04472	0	0	.
1	338764853	346458577	723	0.179011	0.349399	0.332446	HORVU.MOREX.r2.1HG0040050	0.525909	1.04951	0	0	.
1	339106593	346553356	714	0.17943	0.347762	0.326529	HORVU.MOREX.r2.1HG0040090	0.529486	1.06309	0	0	.
1	339329937	346578046	719	0.181336	0.348297	0.325871	HORVU.MOREX.r2.1HG0040100	0.534015	1.06677	0	0	.
1	339335130	346579447	708	0.180675	0.345722	0.323715	HORVU.MOREX.r2.1HG0040130	0.536023	1.06595	0	0	.
1	339806643	346656252	704	0.181111	0.345675	0.320382	HORVU.MOREX.r2.1HG0040150	0.537319	1.07656	0	0	.
1	339963231	346747043	725	0.182	0.347577	0.314525	HORVU.MOREX.r2.1HG0040170	0.536947	1.10185	0	0	.
1	340297402	346879713	721	0.183371	0.34847	0.313388	HORVU.MOREX.r2.1HG0040280	0.539434	1.10848	0	0	.
1	340307363	347013857	729	0.186395	0.35011	0.309648	HORVU.MOREX.r2.1HG0040290	0.545375	1.12658	0	0	.
1	340538710	347060892	729	0.191508	0.350369	0.304671	HORVU.MOREX.r2.1HG0040300	0.559171	1.14522	0	0	.
1	341123657	347431044	780	0.197836	0.342574	0.299455	HORVU.MOREX.r2.1HG0040340	0.589482	1.13934	0	0	.
1	341276045	347566220	783	0.198482	0.344419	0.30017	HORVU.MOREX.r2.1HG0040360	0.588236	1.14266	0	0	.
1	341291573	347595917	799	0.200928	0.342439	0.297342	HORVU.MOREX.r2.1HG0040380	0.598481	1.14673	0	0	.
1	341637060	348014632	803	0.20189	0.340961	0.294902	HORVU.MOREX.r2.1HG0040400	0.603742	1.15106	0	0	.
1	341902441	348015707	782	0.204773	0.338729	0.29057	HORVU.MOREX.r2.1HG0040410	0.615874	1.16023	0	0	.
1	342103854	348021385	782	0.206762	0.336616	0.289304	HORVU.MOREX.r2.1HG0040420	0.625366	1.15807	0	0	.
1	342115648	348055108	780	0.206224	0.334733	0.288387	HORVU.MOREX.r2.1HG0040430	0.627222	1.15532	0	0	.
1	342117626	348060001	782	0.205109	0.333486	0.287547	HORVU.MOREX.r2.1HG0040460	0.626253	1.15439	0	0	.
1	342123782	348327386	780	0.206205	0.333818	0.288034	HORVU.MOREX.r2.1HG0040470	0.628836	1.15362	0	0	.
1	342718993	348523306	746	0.211331	0.332846	0.280315	HORVU.MOREX.r2.1HG0040480	0.64557	1.18094	0	0	.
1	342722569	348723747	740	0.21261	0.333518	0.280413	HORVU.MOREX.r2.1HG0040490	0.64803	1.18286	0	0	.
1	342968834	348980611	744	0.211957	0.330573	0.278838	HORVU.MOREX.r2.1HG0040510	0.651716	1.17911	0	0	.
1	343006748	349095941	773	0.211271	0.324197	0.276792	HORVU.MOREX.r2.1HG0040530	0.662098	1.16529	0	0	.
1	343081762	349228059	778	0.211899	0.324211	0.277693	HORVU.MOREX.r2.1HG0040550	0.663949	1.16169	0	0	.
1	343085547	349234617	778	0.211899	0.324211	0.277693	HORVU.MOREX.r2.1HG0040560	0.663949	1.16169	0	0	.
1	343105398	349654762	823	0.205326	0.313271	0.269276	HORVU.MOREX.r2.1HG0040600	0.666085	1.15753	0	0	.
1	343329615	349768240	787	0.210877	0.310408	0.265289	HORVU.MOREX.r2.1HG0040610	0.689362	1.1639	0	0	.
1	343414601	349838022	780	0.208927	0.308914	0.262223	HORVU.MOREX.r2.1HG0040620	0.686477	1.17152	0	0	.
1	343651127	350227049	789	0.207287	0.304476	0.257839	HORVU.MOREX.r2.1HG0040630	0.690949	1.17412	0	0	.
1	343666246	350302796	743	0.209852	0.304473	0.253951	HORVU.MOREX.r2.1HG0040640	0.699112	1.19141	0	0	.
1	343716190	350306434	754	0.208261	0.301603	0.251819	HORVU.MOREX.r2.1HG0040650	0.700446	1.19015	0	0	.
1	343851638	350445430	730	0.20435	0.299541	0.245719	HORVU.MOREX.r2.1HG0040660	0.692477	1.21047	0	0	.
1	344129775	350528583	742	0.20236	0.296835	0.243148	HORVU.MOREX.r2.1HG0040670	0.692098	1.21208	0	0	.
1	344137428	350844087	734	0.196572	0.292183	0.236446	HORVU.MOREX.r2.1HG0040680	0.683599	1.22616	0	0	.
1	344746579	351004988	738	0.195857	0.288697	0.231465	HORVU.MOREX.r2.1HG0040690	0.689183	1.23702	0	0	.
1	344999551	351282865	742	0.195313	0.2858	0.228	HORVU.MOREX.r2.1HG0040760	0.694094	1.24286	0	0	.
1	345121698	351292133	748	0.195218	0.281704	0.222837	HORVU.MOREX.r2.1HG0040780	0.703515	1.25282	0	0	.
1	345187384	351778830	742	0.194959	0.281004	0.217843	HORVU.MOREX.r2.1HG0040790	0.704317	1.27721	0	0	.
1	345284496	351800142	747	0.193082	0.27993	0.215191	HORVU.MOREX.r2.1HG0040810	0.700452	1.28748	0	0	.
1	345355185	352491610	761	0.192316	0.276781	0.212021	HORVU.MOREX.r2.1HG0040820	0.705472	1.29168	0	0	.
1	345357872	352534171	770	0.190857	0.273887	0.209098	HORVU.MOREX.r2.1HG0040830	0.707524	1.29571	0	0	.
1	345810110	352658764	770	0.189045	0.267841	0.204751	HORVU.MOREX.r2.1HG0040840	0.716399	1.29378	0	0	.
1	345874511	352727276	745	0.190479	0.264201	0.201643	HORVU.MOREX.r2.1HG0040850	0.731139	1.29558	0	0	.
1	346013812	353018939	722	0.181184	0.251296	0.188365	HORVU.MOREX.r2.1HG0040860	0.731676	1.31725	0	0	.
1	346063705	353477998	721	0.179516	0.248478	0.185644	HORVU.MOREX.r2.1HG0040870	0.7332	1.32116	0	0	.
1	346112216	353481069	705	0.178553	0.239258	0.176894	HORVU.MOREX.r2.1HG0040880	0.756457	1.33369	0	0	.
1	346206562	353813216	701	0.183176	0.232686	0.172546	HORVU.MOREX.r2.1HG0040920	0.795992	1.32945	0	0	.
1	346334581	354051829	678	0.184511	0.224422	0.169152	HORVU.MOREX.r2.1HG0040930	0.829747	1.30851	0	0	.
1	346339640	354069570	670	0.185671	0.221804	0.170183	HORVU.MOREX.r2.1HG0040940	0.844123	1.28649	0	0	.
1	346454420	354315427	666	0.186802	0.219415	0.169847	HORVU.MOREX.r2.1HG0040950	0.857843	1.27561	0	0	.
1	346457778	354536079	661	0.18685	0.21855	0.169682	HORVU.MOREX.r2.1HG0040990	0.861299	1.27197	0	0	.
1	346552571	354540557	652	0.184003	0.214962	0.169156	HORVU.MOREX.r2.1HG0041000	0.862381	1.25568	0	0	.
1	346577249	354546179	642	0.182196	0.211774	0.168461	HORVU.MOREX.r2.1HG0041020	0.86663	1.2427	0	0	.
1	346578640	354891953	659	0.183494	0.210775	0.170185	HORVU.MOREX.r2.1HG0041050	0.876431	1.22527	0	0	.
1	346655467	355326294	671	0.18267	0.208733	0.17106	HORVU.MOREX.r2.1HG0041090	0.880846	1.20807	0	0	.
1	346746132	355434393	631	0.181	0.195091	0.166284	HORVU.MOREX.r2.1HG0041100	0.931294	1.16341	0	0	.
1	346877764	355438763	635	0.179896	0.193714	0.1658	HORVU.MOREX.r2.1HG0041130	0.93217	1.15878	0	0	.
1	347006203	355514459	632	0.179447	0.192071	0.164697	HORVU.MOREX.r2.1HG0041140	0.937527	1.15669	0	0	.
1	347057269	355515756	598	0.170223	0.179981	0.161377	HORVU.MOREX.r2.1HG0041150	0.948637	1.10856	0	0	.
1	347430297	355762732	518	0.160854	0.161932	0.141669	HORVU.MOREX.r2.1HG0041160	0.99373	1.1336	0	0	.
1	347565747	356014859	547	0.160454	0.158585	0.141712	HORVU.MOREX.r2.1HG0041210	1.01109	1.11122	0	0	.
1	347595168	356212817	538	0.156868	0.156653	0.142333	HORVU.MOREX.r2.1HG0041220	1.00129	1.094	0	0	.
1	348008381	356303420	532	0.156431	0.156213	0.142465	HORVU.MOREX.r2.1HG0041250	1.00131	1.09017	0	0	.
1	348014889	356432996	664	0.182738	0.174617	0.171444	HORVU.MOREX.r2.1HG0041260	1.04399	1.01749	0	0	.
1	348018648	356693522	676	0.182779	0.177092	0.175735	HORVU.MOREX.r2.1HG0041270	1.0304	1.00731	0	0	.
1	348054110	356716833	721	0.183689	0.176358	0.179133	HORVU.MOREX.r2.1HG0041280	1.03934	0.985328	0	0	.
1	348057931	356894344	737	0.183221	0.176992	0.180736	HORVU.MOREX.r2.1HG0041290	1.03331	0.980371	0	0	.
1	348324310	357175969	753	0.183386	0.178442	0.183667	HORVU.MOREX.r2.1HG0041300	1.02624	0.973021	0	0	.
1	348519106	357182378	755	0.183732	0.178377	0.184018	HORVU.MOREX.r2.1HG0041310	1.02843	0.970925	0	0	.
1	348723331	357183050	752	0.184578	0.179224	0.185287	HORVU.MOREX.r2.1HG0041320	1.02829	0.968953	0	0	.
1	348977893	357188649	760	0.185101	0.179332	0.186836	HORVU.MOREX.r2.1HG0041330	1.03047	0.961877	0	0	.
1	349077048	357219347	761	0.185675	0.18229	0.189721	HORVU.MOREX.r2.1HG0041360	1.0176	0.962793	0	0	.
1	349227308	357571103	747	0.186539	0.183028	0.190753	HORVU.MOREX.r2.1HG0041390	1.01819	0.96152	0	0	.
1	349233925	357828629	763	0.187072	0.185214	0.193768	HORVU.MOREX.r2.1HG0041400	1.00952	0.958021	0	0	.
1	349625460	357835449	758	0.188961	0.186653	0.19718	HORVU.MOREX.r2.1HG0041430	1.01174	0.949189	0	0	.
1	349766566	357841925	787	0.189627	0.190608	0.203199	HORVU.MOREX.r2.1HG0041440	0.99511	0.940943	0	0	.
1	349833010	357845460	790	0.189823	0.191268	0.204333	HORVU.MOREX.r2.1HG0041450	0.992821	0.939043	0	0	.
1	350225439	358094348	768	0.192346	0.192466	0.208049	HORVU.MOREX.r2.1HG0041470	0.999407	0.928534	0	0	.
1	350301170	358101610	774	0.192644	0.193312	0.209593	HORVU.MOREX.r2.1HG0041530	0.996714	0.925858	0	0	.
1	350303085	358372229	793	0.191912	0.195642	0.211011	HORVU.MOREX.r2.1HG0041550	0.981862	0.93046	0	0	.
1	350443737	358527968	801	0.192839	0.198497	0.213483	HORVU.MOREX.r2.1HG0041560	0.972863	0.932943	0	0	.
1	350524142	358809989	796	0.193107	0.199797	0.21515	HORVU.MOREX.r2.1HG0041570	0.968112	0.93181	0	0	.
1	350840375	358813174	789	0.195102	0.198695	0.215707	HORVU.MOREX.r2.1HG0041590	0.982783	0.924628	0	0	.
1	351004527	359071013	786	0.194261	0.19883	0.216698	HORVU.MOREX.r2.1HG0041600	0.978121	0.921181	0	0	.
1	351282569	359230673	783	0.194262	0.201063	0.218855	HORVU.MOREX.r2.1HG0041620	0.967777	0.922256	0	0	.
1	351284019	359504337	794	0.193161	0.201137	0.217846	HORVU.MOREX.r2.1HG0041630	0.962224	0.926665	0	0	.
1	351772064	359719261	781	0.193472	0.202434	0.220735	HORVU.MOREX.r2.1HG0041640	0.957813	0.920684	0	0	.
1	351797270	359722205	762	0.197276	0.203297	0.223651	HORVU.MOREX.r2.1HG0041650	0.971772	0.912887	0	0	.
1	352488835	359726704	749	0.19797	0.205737	0.227932	HORVU.MOREX.r2.1HG0041670	0.963998	0.906717	0	0	.
1	352532014	359982507	775	0.197423	0.216164	0.236776	HORVU.MOREX.r2.1HG0041680	0.917135	0.916475	0	0	.
1	352655475	359990620	790	0.202612	0.218313	0.237718	HORVU.MOREX.r2.1HG0041690	0.93123	0.921665	0	0	.
1	352724957	359993208	788	0.204818	0.222947	0.242543	HORVU.MOREX.r2.1HG0041720	0.922175	0.922405	0	0	.
1	353018301	360029068	797	0.208001	0.224487	0.242724	HORVU.MOREX.r2.1HG0041730	0.929693	0.927838	0	0	.
1	353477048	360125899	811	0.213683	0.230258	0.248399	HORVU.MOREX.r2.1HG0041750	0.931012	0.929795	0	0	.
1	353479225	360322080	827	0.214602	0.229596	0.247207	HORVU.MOREX.r2.1HG0041760	0.93742	0.93153	0	0	.
1	353810669	360568399	819	0.211991	0.231101	0.249934	HORVU.MOREX.r2.1HG0041780	0.920739	0.927547	0	0	.
1	354050267	360570572	811	0.209877	0.232002	0.251309	HORVU.MOREX.r2.1HG0041790	0.908575	0.926114	0	0	.
1	354053901	360675815	812	0.209711	0.232287	0.251511	HORVU.MOREX.r2.1HG0041800	0.906821	0.926489	0	0	.
1	354313777	360679300	803	0.209593	0.233988	0.251814	HORVU.MOREX.r2.1HG0041820	0.900016	0.931913	0	0	.
1	354535438	360684714	814	0.211061	0.233551	0.249101	HORVU.MOREX.r2.1HG0041830	0.907658	0.939985	0	0	.
1	354537240	360690004	835	0.213191	0.230943	0.245981	HORVU.MOREX.r2.1HG0041850	0.926323	0.941253	0	0	.
1	354545037	360699171	838	0.21594	0.231269	0.246393	HORVU.MOREX.r2.1HG0041860	0.936465	0.941012	0	0	.
1	354890514	360703437	831	0.215664	0.233664	0.248173	HORVU.MOREX.r2.1HG0041900	0.926128	0.943801	0	0	.
1	355325875	360882842	851	0.223448	0.242716	0.258358	HORVU.MOREX.r2.1HG0041910	0.923756	0.941712	0	0	.
1	355429709	361110821	879	0.224554	0.240933	0.256842	HORVU.MOREX.r2.1HG0041920	0.934728	0.94038	0	0	.
1	355434997	361250393	893	0.224432	0.240393	0.256813	HORVU.MOREX.r2.1HG0041930	0.936256	0.938459	0	0	.
1	355513881	361253124	888	0.22504	0.241926	0.258629	HORVU.MOREX.r2.1HG0041940	0.932972	0.937821	0	0	.
1	355514709	361256248	901	0.224622	0.243107	0.260662	HORVU.MOREX.r2.1HG0041950	0.926968	0.935141	0	0	.
1	355760678	361266051	920	0.225502	0.240632	0.258107	HORVU.MOREX.r2.1HG0041980	0.939633	0.934821	0	0	.
1	355999402	361477368	899	0.22833	0.242615	0.259772	HORVU.MOREX.r2.1HG0041990	0.943451	0.936402	0	0	.
1	356212083	361585578	888	0.229819	0.243601	0.261045	HORVU.MOREX.r2.1HG0042000	0.945655	0.935642	0	0	.
1	356301363	361649808	900	0.229771	0.243924	0.26183	HORVU.MOREX.r2.1HG0042010	0.944263	0.934128	0	0	.
1	356428069	361653850	777	0.21962	0.24478	0.260956	HORVU.MOREX.r2.1HG0042020	0.901248	0.9403	0	0	.
1	356690390	361656840	769	0.220474	0.241941	0.256638	HORVU.MOREX.r2.1HG0042030	0.914794	0.94488	0	0	.
1	356695404	361658877	769	0.221173	0.239139	0.253541	HORVU.MOREX.r2.1HG0042040	0.927888	0.945352	0	0	.
1	356893766	361727061	730	0.226381	0.242508	0.254192	HORVU.MOREX.r2.1HG0042050	0.936133	0.955775	0	0	.
1	357175412	361740303	725	0.225928	0.241342	0.251908	HORVU.MOREX.r2.1HG0042060	0.938673	0.959658	0	0	.
1	357181823	362151782	723	0.224402	0.241302	0.251254	HORVU.MOREX.r2.1HG0042070	0.93275	0.961907	0	0	.
1	357182489	362311391	723	0.224402	0.241302	0.251254	HORVU.MOREX.r2.1HG0042080	0.93275	0.961907	0	0	.
1	357187606	362471872	711	0.224519	0.241871	0.249823	HORVU.MOREX.r2.1HG0042090	0.931108	0.969395	0	0	.
1	357219093	362714932	703	0.223825	0.239604	0.247458	HORVU.MOREX.r2.1HG0042120	0.936784	0.969494	0	0	.
1	357569001	362737473	694	0.223746	0.239413	0.245273	HORVU.MOREX.r2.1HG0042130	0.937185	0.977044	0	0	.
1	357827353	362828525	674	0.223806	0.238774	0.242877	HORVU.MOREX.r2.1HG0042160	0.939833	0.983775	0	0	.
1	357831608	363013794	671	0.223827	0.239909	0.244263	HORVU.MOREX.r2.1HG0042170	0.935649	0.982876	0	0	.
1	357838187	363014282	618	0.231119	0.24361	0.24506	HORVU.MOREX.r2.1HG0042180	0.950747	0.994315	0	0	.
1	357842899	363097304	604	0.231592	0.242803	0.242267	HORVU.MOREX.r2.1HG0042190	0.955653	1.00212	0	0	.
1	358092299	363097799	594	0.233198	0.243344	0.241297	HORVU.MOREX.r2.1HG0042200	0.959952	1.00815	0	0	.
1	358096924	363101804	590	0.234664	0.243837	0.240409	HORVU.MOREX.r2.1HG0042210	0.963863	1.01369	0	0	.
1	358361507	363407187	586	0.235248	0.243311	0.24132	HORVU.MOREX.r2.1HG0042220	0.96817	1.00792	0	0	.
1	358525530	363407963	551	0.237044	0.241936	0.241178	HORVU.MOREX.r2.1HG0042230	0.980582	1.00302	0	0	.
1	358807242	363747425	551	0.237685	0.242998	0.243988	HORVU.MOREX.r2.1HG0042240	0.979	0.996102	0	0	.
1	358810446	363943466	548	0.238272	0.244421	0.246645	HORVU.MOREX.r2.1HG0042250	0.975831	0.991334	0	0	.
1	359066146	364183363	546	0.237873	0.246157	0.24791	HORVU.MOREX.r2.1HG0042260	0.96766	0.993203	0	0	.
1	359228317	364295767	535	0.240514	0.247972	0.250184	HORVU.MOREX.r2.1HG0042270	0.97109	0.991498	0	0	.
1	359502577	364369811	523	0.24361	0.250074	0.25313	HORVU.MOREX.r2.1HG0042280	0.975146	0.988386	0	0	.
1	359714964	364411919	520	0.244873	0.249382	0.252762	HORVU.MOREX.r2.1HG0042300	0.982616	0.987137	0	0	.
1	359720334	364444574	516	0.246628	0.24968	0.253627	HORVU.MOREX.r2.1HG0042320	0.988247	0.985028	0	0	.
1	359723083	364691917	543	0.239841	0.25586	0.254947	HORVU.MOREX.r2.1HG0042330	0.939746	1.00345	0	0	.
1	359981371	364694737	509	0.247325	0.247201	0.249131	HORVU.MOREX.r2.1HG0042340	1.00048	0.992552	0	0	.
1	359987945	365020565	503	0.247679	0.244589	0.24631	HORVU.MOREX.r2.1HG0042350	1.01214	0.993285	0	0	.
1	359991146	365252524	477	0.242075	0.246998	0.252075	HORVU.MOREX.r2.1HG0042360	0.980844	0.980628	0	0	.
1	360025830	365533355	454	0.245236	0.247646	0.25562	HORVU.MOREX.r2.1HG0042370	0.990646	0.96998	0	0	.
1	360120634	365537807	435	0.242398	0.249717	0.261406	HORVU.MOREX.r2.1HG0042390	0.971819	0.956932	0	0	.
1	360316969	365630226	413	0.233918	0.24129	0.254067	HORVU.MOREX.r2.1HG0042400	0.970663	0.951615	0	0	.
1	360566376	365656054	391	0.233608	0.245865	0.260199	HORVU.MOREX.r2.1HG0042410	0.952096	0.94695	0	0	.
1	360568585	365819481	388	0.236229	0.24694	0.261807	HORVU.MOREX.r2.1HG0042450	0.958313	0.945303	0	0	.
1	360675456	365963233	385	0.238633	0.246458	0.261808	HORVU.MOREX.r2.1HG0042460	0.969488	0.943526	0	0	.
1	360677099	365966831	423	0.251821	0.264405	0.277431	HORVU.MOREX.r2.1HG0042470	0.954141	0.954681	0	0	.
1	360681026	366107881	422	0.250879	0.263491	0.280086	HORVU.MOREX.r2.1HG0042480	0.953885	0.942793	0	0	.
1	360687489	366294494	411	0.248986	0.268514	0.288108	HORVU.MOREX.r2.1HG0042490	0.929885	0.934272	0	0	.
1	360698044	366601502	407	0.243512	0.269739	0.286358	HORVU.MOREX.r2.1HG0042500	0.906245	0.943923	0	0	.
1	360700416	366615941	404	0.24245	0.269578	0.285241	HORVU.MOREX.r2.1HG0042510	0.902968	0.946948	0	0	.
1	360879214	366985830	409	0.247124	0.272287	0.283256	HORVU.MOREX.r2.1HG0042520	0.91086	0.962596	0	0	.
1	361108873	366987641	360	0.232899	0.260084	0.264857	HORVU.MOREX.r2.1HG0042540	0.899346	0.982635	0	0	.
1	361248394	366996620	336	0.231782	0.271146	0.273281	HORVU.MOREX.r2.1HG0042550	0.859987	0.992463	0	0	.
1	361252603	367080897	328	0.234067	0.269999	0.270332	HORVU.MOREX.r2.1HG0042580	0.871671	0.998812	0	0	.
1	361254845	367300852	330	0.235074	0.26873	0.266635	HORVU.MOREX.r2.1HG0042590	0.879252	1.00757	0	0	.
1	361260931	367309736	323	0.236015	0.266773	0.262273	HORVU.MOREX.r2.1HG0042620	0.888869	1.01653	0	0	.
1	361474499	367477936	304	0.236638	0.276526	0.270478	HORVU.MOREX.r2.1HG0042630	0.860788	1.02156	0	0	.
1	361583171	367489303	340	0.24494	0.286956	0.253041	HORVU.MOREX.r2.1HG0042650	0.858511	1.12893	0	0	.
1	361649377	367596956	333	0.24289	0.29395	0.250383	HORVU.MOREX.r2.1HG0042660	0.832012	1.16732	0	0	.
1	361651440	367619117	352	0.254889	0.300515	0.247079	HORVU.MOREX.r2.1HG0042690	0.853063	1.20786	0	0	.
1	361654354	368082758	353	0.252537	0.298411	0.241773	HORVU.MOREX.r2.1HG0042700	0.851257	1.22496	0	0	.
1	361657435	368222943	401	0.261848	0.301957	0.226641	HORVU.MOREX.r2.1HG0042710	0.871428	1.31827	0	0	.
1	361725021	368300701	370	0.258511	0.317671	0.232762	HORVU.MOREX.r2.1HG0042750	0.819453	1.34976	0	0	.
1	361727749	368316099	374	0.257033	0.318659	0.229713	HORVU.MOREX.r2.1HG0042770	0.812493	1.37105	0	0	.
1	362149776	368542628	356	0.260429	0.324733	0.226056	HORVU.MOREX.r2.1HG0042780	0.807895	1.41802	0	0	.
1	362310505	368662741	368	0.252596	0.323119	0.2218	HORVU.MOREX.r2.1HG0042790	0.788295	1.4371	0	0	.
1	362468743	368994066	391	0.245071	0.323573	0.215706	HORVU.MOREX.r2.1HG0042800	0.764663	1.47791	0	0	.
1	362699479	369048931	394	0.248289	0.322871	0.214893	HORVU.MOREX.r2.1HG0042810	0.775943	1.48013	0	0	.
1	362736125	369056261	396	0.249186	0.322886	0.212742	HORVU.MOREX.r2.1HG0042830	0.778603	1.49449	0	0	.
1	362827649	369098106	394	0.249348	0.322513	0.211329	HORVU.MOREX.r2.1HG0042840	0.779963	1.50235	0	0	.
1	363012855	369305027	402	0.249587	0.322942	0.209606	HORVU.MOREX.r2.1HG0042860	0.779676	1.51609	0	0	.
1	363013923	369305466	401	0.250211	0.322758	0.208904	HORVU.MOREX.r2.1HG0042870	0.781983	1.52011	0	0	.
1	363096428	369333388	451	0.254171	0.332797	0.203446	HORVU.MOREX.r2.1HG0042890	0.770634	1.60601	0	0	.
1	363097440	369545888	468	0.255189	0.333953	0.20081	HORVU.MOREX.r2.1HG0042930	0.771004	1.63158	0	0	.
1	363098995	369759687	471	0.255749	0.332738	0.199823	HORVU.MOREX.r2.1HG0042940	0.775371	1.63346	0	0	.
1	363398281	369879975	476	0.259871	0.332478	0.195662	HORVU.MOREX.r2.1HG0042950	0.787995	1.66525	0	0	.
1	363407332	370059591	509	0.263714	0.330932	0.192669	HORVU.MOREX.r2.1HG0042960	0.80284	1.68221	0	0	.
1	363746388	370189523	517	0.266799	0.326768	0.187607	HORVU.MOREX.r2.1HG0042970	0.821928	1.70423	0	0	.
1	363942166	370301646	518	0.269293	0.325215	0.18365	HORVU.MOREX.r2.1HG0042990	0.833176	1.73104	0	0	.
1	364182482	370304828	525	0.268597	0.32563	0.181955	HORVU.MOREX.r2.1HG0043010	0.830072	1.74848	0	0	.
1	364295329	370445490	580	0.268378	0.315725	0.175588	HORVU.MOREX.r2.1HG0043040	0.854641	1.7551	0	0	.
1	364363831	370847426	669	0.267871	0.31956	0.172761	HORVU.MOREX.r2.1HG0043050	0.843158	1.80323	0	0	.
1	364411198	370852889	673	0.267458	0.318776	0.17253	HORVU.MOREX.r2.1HG0043060	0.843912	1.80122	0	0	.
1	364443216	370854486	676	0.266886	0.317872	0.171983	HORVU.MOREX.r2.1HG0043070	0.844494	1.80166	0	0	.
1	364683948	370860446	682	0.265588	0.315504	0.170142	HORVU.MOREX.r2.1HG0043100	0.84665	1.80693	0	0	.
1	364694411	370864399	670	0.271561	0.309118	0.163305	HORVU.MOREX.r2.1HG0043150	0.88231	1.84137	0	1	.
1	365017684	370916310	698	0.275947	0.301545	0.158814	HORVU.MOREX.r2.1HG0043190	0.917835	1.84549	0	1	.
1	365245562	370953304	701	0.276807	0.301177	0.158479	HORVU.MOREX.r2.1HG0043200	0.921684	1.84698	0	1	.
1	365531898	371267735	700	0.276857	0.301584	0.157083	HORVU.MOREX.r2.1HG0043210	0.920641	1.86485	0	1	.
1	365536764	371270982	726	0.273669	0.301955	0.157125	HORVU.MOREX.r2.1HG0043220	0.909327	1.8666	0	1	.
1	365629915	371271445	725	0.274047	0.30168	0.156717	HORVU.MOREX.r2.1HG0043250	0.911342	1.86952	0	1	.
1	365653613	371272126	731	0.272365	0.302476	0.156809	HORVU.MOREX.r2.1HG0043270	0.903637	1.87326	0	1	.
1	365815612	371490423	741	0.271204	0.301505	0.156033	HORVU.MOREX.r2.1HG0043280	0.902727	1.87616	0	1	.
1	365962487	371604406	779	0.266902	0.298697	0.154839	HORVU.MOREX.r2.1HG0043290	0.897003	1.87272	0	1	.
1	365964780	371607118	764	0.266014	0.29669	0.150111	HORVU.MOREX.r2.1HG0043300	0.899977	1.91548	0	1	.
1	366103671	371844137	763	0.261141	0.289059	0.138248	HORVU.MOREX.r2.1HG0043390	0.906647	2.01729	0	1	.
1	366292283	372030359	803	0.257456	0.278379	0.130141	HORVU.MOREX.r2.1HG0043400	0.927446	2.05778	0	1	.
1	366598800	372168750	848	0.261439	0.283219	0.126959	HORVU.MOREX.r2.1HG0043440	0.925721	2.14093	0	1	.
1	366612268	372524773	850	0.263353	0.284451	0.126488	HORVU.MOREX.r2.1HG0043460	0.928348	2.15734	0	1	.
1	366983046	372548294	872	0.263971	0.281995	0.124536	HORVU.MOREX.r2.1HG0043470	0.938273	2.17039	0	1	.
1	366987186	372655287	878	0.262285	0.282713	0.123699	HORVU.MOREX.r2.1HG0043480	0.930212	2.18934	0	1	.
1	366996063	372806488	886	0.261564	0.283031	0.123727	HORVU.MOREX.r2.1HG0043500	0.926742	2.19126	0	1	.
1	367080664	372807708	886	0.261786	0.283351	0.123787	HORVU.MOREX.r2.1HG0043530	0.926487	2.19267	0	1	.
1	367300553	372817215	952	0.269615	0.293381	0.121932	HORVU.MOREX.r2.1HG0043550	0.921663	2.29953	0	1	.
1	367308627	372942075	954	0.26929	0.29379	0.121966	HORVU.MOREX.r2.1HG0043560	0.919352	2.30203	0	1	.
1	367476908	372950164	965	0.272003	0.296633	0.123834	HORVU.MOREX.r2.1HG0043580	0.919676	2.29114	0	1	.
1	367485349	373032572	972	0.274174	0.299957	0.125661	HORVU.MOREX.r2.1HG0043590	0.916817	2.28479	0	1	.
1	367594295	373280266	965	0.268761	0.293036	0.123708	HORVU.MOREX.r2.1HG0043610	0.919894	2.2664	0	1	.
1	367618195	373287777	942	0.264069	0.290211	0.121977	HORVU.MOREX.r2.1HG0043620	0.912921	2.27472	0	1	.
1	368081826	373326228	937	0.26497	0.290762	0.122145	HORVU.MOREX.r2.1HG0043630	0.914244	2.276	0	1	.
1	368215418	373364597	872	0.261474	0.291515	0.121622	HORVU.MOREX.r2.1HG0043640	0.900366	2.29076	0	1	.
1	368299545	373434095	875	0.262136	0.292787	0.123422	HORVU.MOREX.r2.1HG0043650	0.89877	2.26939	0	1	.
1	368314889	373500770	899	0.265662	0.290953	0.12578	HORVU.MOREX.r2.1HG0043660	0.915964	2.21648	0	1	.
1	368539215	373586570	923	0.270692	0.286322	0.125202	HORVU.MOREX.r2.1HG0043680	0.947253	2.1917	0	1	.
1	368661860	373589437	931	0.275444	0.285334	0.126181	HORVU.MOREX.r2.1HG0043700	0.966512	2.16869	0	1	.
1	368993839	373988189	910	0.27962	0.284206	0.126672	HORVU.MOREX.r2.1HG0043710	0.984412	2.15264	0	1	.
1	369046213	373993622	952	0.278748	0.288754	0.13513	HORVU.MOREX.r2.1HG0043720	0.966508	2.05853	0	1	.
1	369050606	374029763	972	0.277191	0.289707	0.137322	HORVU.MOREX.r2.1HG0043730	0.958239	2.03437	0	1	.
1	369096699	374277355	976	0.277137	0.288655	0.136751	HORVU.MOREX.r2.1HG0043750	0.961434	2.03511	0	1	.
1	369304005	374633272	1000	0.279571	0.286821	0.137053	HORVU.MOREX.r2.1HG0043760	0.975575	2.01846	0	1	.
1	369305113	374970353	999	0.278878	0.286379	0.137676	HORVU.MOREX.r2.1HG0043770	0.974691	2.00695	0	1	.
1	369333047	375064523	952	0.279036	0.279908	0.135807	HORVU.MOREX.r2.1HG0043780	0.996992	1.9883	0	1	.
1	369544797	375484488	970	0.278376	0.276174	0.137188	HORVU.MOREX.r2.1HG0043790	1.00769	1.94428	0	1	.
1	369759352	375485700	974	0.278438	0.277297	0.138837	HORVU.MOREX.r2.1HG0043800	1.00397	1.93028	0	1	.
1	369878695	375624803	974	0.278075	0.276976	0.138785	HORVU.MOREX.r2.1HG0043820	1.00383	1.9288	0	1	.
1	370057884	375756474	933	0.275756	0.275211	0.138331	HORVU.MOREX.r2.1HG0043830	1.00191	1.9228	0	1	.
1	370185798	375895588	934	0.275047	0.276137	0.139472	HORVU.MOREX.r2.1HG0043840	0.996191	1.91432	0	1	.
1	370298328	376008396	938	0.275988	0.278732	0.142544	HORVU.MOREX.r2.1HG0043850	0.990496	1.89278	0	1	.
1	370302525	376100803	933	0.276989	0.277712	0.142769	HORVU.MOREX.r2.1HG0043860	0.997487	1.88331	0	1	.
[truncated: 30,169 more rows]

## Sheet: S8
Table S8. Population differentiation (FST) within WHEALBI collection
CHROM	start	end	WEIGHTED_FST_wild_land	WEIGHTED_FST_cul_land	FSTwild_land_QUANT	FSTland_cult_QUANT	QTL	Sweep genes Table S9
1	141619	141621	0.111854	0.0320125	0	0	.
1	141641	141643	0.111698	0.0320271	0	0	.
1	141727	141729	0.111476	0.0320421	0	0	.
1	141729	141731	0.111392	0.0322057	0	0	.
1	141742	141744	0.111306	0.0323839	0	0	.
1	141758	141760	0.111538	0.0324526	0	0	.
1	141764	141766	0.111412	0.0324559	0	0	.
1	141807	141809	0.110903	0.032917	0	0	.
1	141808	141810	0.111086	0.0327871	0	0	.
1	141811	141813	0.111308	0.0326019	0	0	.
1	141812	141814	0.111846	0.0323967	0	0	.
1	141821	141823	0.111834	0.0321268	0	0	.
1	142545	142547	0.111801	0.0321587	0	0	.
1	142568	142570	0.111965	0.0323555	0	0	.
1	142850	142852	0.112871	0.0322251	0	0	.
1	142863	142865	0.114581	0.0323242	0	0	.
1	142906	142908	0.114486	0.0323207	0	0	.
1	142920	142922	0.114903	0.032227	0	0	.
1	143033	143035	0.114956	0.0323006	0	0	.
1	143433	143435	0.114858	0.0323593	0	0	.
1	143539	143541	0.11486	0.0323047	0	0	.
1	143662	143664	0.11556	0.0322758	0	0	.
1	143725	143727	0.115775	0.0322592	0	0	.
1	143755	143757	0.116223	0.0322865	0	0	.
1	143761	143763	0.116233	0.0322869	0	0	.
1	143770	143772	0.116368	0.032418	0	0	.
1	143779	143781	0.116698	0.0325047	0	0	.
1	143802	143804	0.117167	0.0324726	0	0	.
1	143833	143835	0.117093	0.0325559	0	0	.
1	143893	143895	0.117033	0.0329545	0	0	.
1	143908	143910	0.117464	0.033043	0	0	.
1	143938	143940	0.117033	0.0333234	0	0	.
1	144022	144024	0.116734	0.0333502	0	0	.
1	144091	144093	0.116898	0.0334962	0	0	.
1	144232	144234	0.1169	0.0336291	0	0	.
1	144349	144351	0.117391	0.0337948	0	0	.
1	144358	144360	0.117441	0.0338549	0	0	.
1	144397	144399	0.117225	0.0344142	0	0	.
1	144445	144447	0.11726	0.0344628	0	0	.
1	144475	144477	0.117282	0.0346145	0	0	.
1	144481	144483	0.117356	0.0345365	0	0	.
1	144568	144570	0.116858	0.0346571	0	0	.
1	144587	144589	0.116881	0.0346593	0	0	.
1	144694	144696	0.117107	0.0345964	0	0	.
1	144866	144868	0.116816	0.0347174	0	0	.
1	144892	144894	0.117007	0.0347821	0	0	.
1	144898	144900	0.117991	0.03475	0	0	.
1	144899	144901	0.118071	0.0347761	0	0	.
1	144904	144906	0.118208	0.0348359	0	0	.
1	144970	144972	0.118346	0.0348959	0	0	.
1	145042	145044	0.118545	0.0350044	0	0	.
1	145096	145098	0.118748	0.0351245	0	0	.
1	145157	145159	0.119237	0.035007	0	0	.
1	145180	145182	0.119248	0.0350023	0	0	.
1	145211	145213	0.118728	0.0351968	0	0	.
1	145272	145274	0.118756	0.035352	0	0	.
1	145293	145295	0.118679	0.0353515	0	0	.
1	145296	145298	0.117932	0.035423	0	0	.
1	145305	145307	0.11715	0.0355214	0	0	.
1	145422	145424	0.11637	0.0355951	0	0	.
1	145476	145478	0.116392	0.0355692	0	0	.
1	145488	145490	0.1165	0.0357588	0	0	.
1	145516	145518	0.116735	0.0358935	0	0	.
1	145520	145522	0.116775	0.0358747	0	0	.
1	145543	145545	0.115994	0.0359702	0	0	.
1	145554	145556	0.115307	0.0359808	0	0	.
1	145666	145668	0.115137	0.0359539	0	0	.
1	145678	145680	0.114486	0.0360886	0	0	.
1	145714	145716	0.114674	0.0361624	0	0	.
1	145749	145751	0.113892	0.0362607	0	0	.
1	145757	145759	0.113898	0.0363965	0	0	.
1	145882	145884	0.112626	0.0364065	0	0	.
1	145905	145907	0.111868	0.0368831	0	0	.
1	145925	145927	0.111365	0.0369491	0	0	.
1	145929	145931	0.109921	0.0369301	0	0	.
1	146030	146032	0.109918	0.0369091	0	0	.
1	146141	146143	0.107816	0.0368311	0	0	.
1	146165	146167	0.108101	0.0368956	0	0	.
1	146180	146182	0.107835	0.0368354	0	0	.
1	146354	146356	0.107101	0.0369239	0	0	.
1	146574	146576	0.106771	0.0369609	0	0	.
1	146579	146581	0.10625	0.0370742	0	0	.
1	146624	146626	0.106302	0.0374714	0	0	.
1	146738	146740	0.10627	0.0375185	0	0	.
1	146780	146782	0.10613	0.0374849	0	0	.
1	146853	146855	0.106423	0.0375748	0	0	.
1	146863	146865	0.10648	0.0376068	0	0	.
1	146884	146886	0.106434	0.0377898	0	0	.
1	146929	146931	0.106482	0.037966	0	0	.
1	146932	146934	0.106205	0.0379085	0	0	.
1	147040	147042	0.10614	0.0379076	0	0	.
1	147106	147108	0.106035	0.0379267	0	0	.
1	147151	147153	0.105674	0.0382388	0	0	.
1	147175	147177	0.105506	0.0382571	0	0	.
1	147208	147210	0.104893	0.0383731	0	0	.
1	147226	147228	0.104102	0.0385478	0	0	.
1	147248	147250	0.10401	0.0385266	0	0	.
1	147260	147262	0.103979	0.0386768	0	0	.
1	147267	147269	0.103922	0.0386111	0	0	.
1	147269	147271	0.103884	0.0387948	0	0	.
1	147286	147288	0.103783	0.0389698	0	0	.
1	147363	147365	0.102915	0.0391347	0	0	.
1	147693	147695	0.102841	0.0391681	0	0	.
1	147730	147732	0.102973	0.0392458	0	0	.
1	147736	147738	0.103162	0.0394069	0	0	.
1	147797	147799	0.103256	0.0400064	0	0	.
1	147829	147831	0.103516	0.0402205	0	0	.
1	147862	147864	0.103378	0.0402114	0	0	.
1	147865	147867	0.103636	0.0404166	0	0	.
1	147869	147871	0.10331	0.0402616	0	0	.
1	147942	147944	0.103298	0.0400699	0	0	.
1	147943	147945	0.103276	0.03988	0	0	.
1	147993	147995	0.10212	0.0398356	0	0	.
1	148088	148090	0.101904	0.039936	0	0	.
1	158318	158320	0.102457	0.0397582	0	0	.
1	158321	158323	0.103842	0.039778	0	0	.
1	158354	158356	0.103723	0.0399256	0	0	.
1	158361	158363	0.103502	0.0401005	0	0	.
1	158366	158368	0.103267	0.0399406	0	0	.
1	158369	158371	0.10322	0.0399372	0	0	.
1	158406	158408	0.102671	0.0401208	0	0	.
1	158432	158434	0.102226	0.040223	0	0	.
1	158447	158449	0.101517	0.0404899	0	0	.
1	158450	158452	0.101546	0.0405129	0	0	.
1	158474	158476	0.101332	0.0406836	0	0	.
1	158507	158509	0.101287	0.0408954	0	0	.
1	158513	158515	0.101192	0.0408897	0	0	.
1	158575	158577	0.100642	0.0410285	0	0	.
1	158587	158589	0.100522	0.0410303	0	0	.
1	158591	158593	0.100398	0.0409519	0	0	.
1	158635	158637	0.100543	0.0410149	0	0	.
1	158717	158719	0.0999753	0.0410939	0	0	.
1	158720	158722	0.100008	0.0410495	0	0	.
1	158819	158821	0.100188	0.0410952	0	0	.
1	158837	158839	0.0994217	0.0411264	0	0	.
1	158914	158916	0.0996083	0.041344	0	0	.
1	158915	158917	0.0996393	0.0413605	0	0	.
1	158954	158956	0.0994597	0.0412408	0	0	.
1	158966	158968	0.0988576	0.0413258	0	0	.
1	158977	158979	0.0977896	0.0413075	0	0	.
1	158979	158981	0.0977811	0.0412692	0	0	.
1	159060	159062	0.0975652	0.0411223	0	0	.
1	159069	159071	0.0974761	0.041273	0	0	.
1	159070	159072	0.097337	0.0412154	0	0	.
1	159071	159073	0.0972389	0.0410157	0	0	.
1	159074	159076	0.0968365	0.0408202	0	0	.
1	159094	159096	0.0967941	0.0408191	0	0	.
1	159095	159097	0.0967237	0.0407446	0	0	.
1	159098	159100	0.0966629	0.0407407	0	0	.
1	159101	159103	0.096477	0.0406684	0	0	.
1	159107	159109	0.0962572	0.0405047	0	0	.
1	159110	159112	0.0963137	0.0404902	0	0	.
1	159117	159119	0.0962137	0.0405222	0	0	.
1	159122	159124	0.095861	0.0404233	0	0	.
1	159180	159182	0.0953322	0.0403267	0	0	.
1	159330	159332	0.094916	0.0404112	0	0	.
1	159812	159814	0.0947044	0.0401998	0	0	.
1	159814	159816	0.0943098	0.0400697	0	0	.
1	159834	159836	0.0933707	0.0399687	0	0	.
1	159840	159842	0.0931213	0.0397793	0	0	.
1	159863	159865	0.0930635	0.0397171	0	0	.
1	159883	159885	0.0929307	0.0396249	0	0	.
1	159886	159888	0.0927186	0.0396677	0	0	.
1	159996	159998	0.0925518	0.0394225	0	0	.
1	160042	160044	0.0923887	0.0393297	0	0	.
1	160135	160137	0.0920455	0.039398	0	0	.
1	160181	160183	0.0921064	0.03925	0	0	.
1	160239	160241	0.0906412	0.0393703	0	0	.
1	161881	161883	0.0905744	0.0392008	0	0	.
1	161942	161944	0.0904883	0.0388185	0	0	.
1	161943	161945	0.0878655	0.0387287	0	0	.
1	161956	161958	0.0873998	0.03861	0	0	.
1	162669	162671	0.0872526	0.0384297	0	0	.
1	162678	162680	0.0867814	0.0379874	0	0	.
1	162708	162710	0.0852013	0.0379143	0	0	.
1	162731	162733	0.0852894	0.0378403	0	0	.
1	162767	162769	0.085046	0.0377151	0	0	.
1	162792	162794	0.0850861	0.0376982	0	0	.
1	162865	162867	0.0851164	0.0376796	0	0	.
1	162877	162879	0.0850595	0.0376624	0	0	.
1	162889	162891	0.0848295	0.0374824	0	0	.
1	162891	162893	0.0849004	0.0374737	0	0	.
1	162901	162903	0.084911	0.0374852	0	0	.
1	163178	163180	0.0849034	0.0375044	0	0	.
1	163248	163250	0.0853118	0.0367864	0	0	.
1	163252	163254	0.0851569	0.0366673	0	0	.
1	163257	163259	0.085175	0.0367054	0	0	.
1	163329	163331	0.0849234	0.0365793	0	0	.
1	163338	163340	0.084692	0.0362323	0	0	.
1	163393	163395	0.0843844	0.036212	0	0	.
1	164070	164072	0.0842431	0.0357772	0	0	.
1	164072	164074	0.0840162	0.0357642	0	0	.
1	164206	164208	0.0839149	0.0358352	0	0	.
1	164237	164239	0.0837686	0.0356655	0	0	.
1	164258	164260	0.0834384	0.0357101	0	0	.
1	164277	164279	0.0830156	0.0355923	0	0	.
1	164288	164290	0.0829841	0.035614	0	0	.
1	164310	164312	0.0823323	0.035375	0	0	.
1	164311	164313	0.0824845	0.0349356	0	0	.
1	164326	164328	0.0827542	0.0346554	0	0	.
1	164341	164343	0.0828506	0.0343209	0	0	.
1	164346	164348	0.0822699	0.0341901	0	0	.
1	164347	164349	0.0824105	0.0337074	0	0	.
1	164350	164352	0.0826179	0.033288	0	0	.
1	164375	164377	0.0828932	0.0329065	0	0	.
1	164581	164583	0.0830053	0.0327432	0	0	.
1	164609	164611	0.082841	0.0326234	0	0	.
1	164617	164619	0.082768	0.0325218	0	0	.
1	164632	164634	0.0824555	0.0323157	0	0	.
1	164636	164638	0.0806456	0.0321245	0	0	.
1	164656	164658	0.0803179	0.0319411	0	0	.
1	164668	164670	0.0801945	0.0317892	0	0	.
1	164687	164689	0.0797788	0.0314554	0	0	.
1	164689	164691	0.0796246	0.0313976	0	0	.
1	164831	164833	0.079417	0.031337	0	0	.
1	165418	165420	0.0790533	0.0311996	0	0	.
1	165438	165440	0.0787608	0.0310359	0	0	.
1	165446	165448	0.0788219	0.0305036	0	0	.
1	165536	165538	0.0790881	0.03013	0	0	.
1	165577	165579	0.0790367	0.0294443	0	0	.
1	165602	165604	0.0791525	0.0293434	0	0	.
1	165604	165606	0.0790299	0.0293261	0	0	.
1	165609	165611	0.0789979	0.0293305	0	0	.
1	165668	165670	0.0789021	0.0292194	0	0	.
1	165692	165694	0.0786783	0.0290209	0	0	.
1	165730	165732	0.078485	0.0286155	0	0	.
1	165760	165762	0.0782607	0.0283871	0	0	.
1	165763	165765	0.0781712	0.0281742	0	0	.
1	165787	165789	0.0777057	0.0279223	0	0	.
1	165789	165791	0.0776772	0.027915	0	0	.
1	165793	165795	0.077547	0.0277084	0	0	.
1	165841	165843	0.0771351	0.0274325	0	0	.
1	165925	165927	0.0776292	0.0268524	0	0	.
1	165953	165955	0.0777609	0.0265256	0	0	.
1	166382	166384	0.0777081	0.0262456	0	0	.
1	166401	166403	0.0774967	0.0261219	0	0	.
1	166402	166404	0.077179	0.0260242	0	0	.
1	166475	166477	0.0772354	0.0259991	0	0	.
1	166515	166517	0.0773003	0.0259619	0	0	.
1	166535	166537	0.0769794	0.0259849	0	0	.
1	166599	166601	0.0773415	0.0258574	0	0	.
1	166845	166847	0.0777285	0.0252423	0	0	.
1	166866	166868	0.0782007	0.0251573	0	0	.
1	166868	166870	0.0785816	0.0246272	0	0	.
1	166961	166963	0.0790375	0.0241026	0	0	.
1	166964	166966	0.0790782	0.0239955	0	0	.
1	166976	166978	0.079666	0.0239371	0	0	.
1	167036	167038	0.0802838	0.02388	0	0	.
1	167087	167089	0.0802466	0.0237758	0	0	.
1	167115	167117	0.0796326	0.0237224	0	0	.
1	167233	167235	0.0793506	0.0236862	0	0	.
1	167247	167249	0.0795185	0.0235128	0	0	.
1	167254	167256	0.0788839	0.02337	0	0	.
1	167270	167272	0.07549	0.0233444	0	0	.
1	167284	167286	0.075381	0.0233123	0	0	.
1	167289	167291	0.0751072	0.0232694	0	0	.
1	167292	167294	0.0744738	0.0231245	0	0	.
1	167294	167296	0.0742809	0.0231336	0	0	.
1	167306	167308	0.074077	0.0231274	0	0	.
1	167315	167317	0.0741184	0.0231549	0	0	.
1	167322	167324	0.073473	0.0230126	0	0	.
1	167338	167340	0.0736771	0.0228924	0	0	.
1	167380	167382	0.0732149	0.0227424	0	0	.
1	167410	167412	0.072986	0.0227275	0	0	.
1	167411	167413	0.0728162	0.0227022	0	0	.
1	167430	167432	0.0724997	0.0226588	0	0	.
1	167437	167439	0.0723143	0.0227322	0	0	.
1	167441	167443	0.0723786	0.0227396	0	0	.
1	167444	167446	0.0724355	0.0227471	0	0	.
1	167452	167454	0.0724659	0.0227413	0	0	.
1	167456	167458	0.0722435	0.0227005	0	0	.
1	167467	167469	0.0720222	0.02266	0	0	.
1	167482	167484	0.0718279	0.0226426	0	0	.
1	167568	167570	0.0711538	0.0224789	0	0	.
1	167667	167669	0.0712645	0.0222656	0	0	.
1	167694	167696	0.0710103	0.0222099	0	0	.
1	167736	167738	0.0709511	0.0220008	0	0	.
1	167754	167756	0.0706762	0.021999	0	0	.
1	167811	167813	0.0707103	0.0217164	0	0	.
1	167850	167852	0.0714432	0.0216177	0	0	.
1	167877	167879	0.0712444	0.0215632	0	0	.
1	168967	168969	0.0709946	0.0215281	0	0	.
1	168972	168974	0.0706011	0.0214895	0	0	.
1	168975	168977	0.0702562	0.0214618	0	0	.
1	168999	169001	0.0702145	0.0214776	0	0	.
1	169006	169008	0.0700765	0.0214449	0	0	.
1	169008	169010	0.0702326	0.0213496	0	0	.
1	169014	169016	0.0702326	0.0207526	0	0	.
1	169069	169071	0.0711212	0.0202697	0	0	.
1	169087	169089	0.0719332	0.019711	0	0	.
1	169170	169172	0.0708813	0.0197415	0	0	.
1	169273	169275	0.0707624	0.0191825	0	0	.
1	169308	169310	0.0713728	0.0188394	0	0	.
1	169400	169402	0.0712936	0.018433	0	0	.
1	169402	169404	0.0712073	0.0184289	0	0	.
1	169410	169412	0.0695792	0.018447	0	0	.
1	169618	169620	0.0694701	0.0183976	0	0	.
1	169649	169651	0.0687258	0.0184025	0	0	.
1	173136	173138	0.0687835	0.0183147	0	0	.
1	173172	173174	0.0684851	0.0178254	0	0	.
1	173225	173227	0.0684444	0.0178029	0	0	.
1	173264	173266	0.0684305	0.0177768	0	0	.
1	173366	173368	0.0684113	0.0177571	0	0	.
1	174583	174585	0.0682796	0.0177527	0	0	.
1	174610	174612	0.0676591	0.0176964	0	0	.
1	174636	174638	0.0674648	0.0176401	0	0	.
1	174792	174794	0.0674398	0.0176153	0	0	.
1	175041	175043	0.0661885	0.0176056	0	0	.
1	175100	175102	0.0663781	0.0175642	0	0	.
1	182984	182986	0.0660268	0.0175507	0	0	.
1	182990	182992	0.066134	0.017421	0	0	.
1	183020	183022	0.0660843	0.0173952	0	0	.
1	183098	183100	0.0660878	0.0172952	0	0	.
1	183113	183115	0.0661633	0.0172106	0	0	.
1	183146	183148	0.0650443	0.0171237	0	0	.
1	183149	183151	0.0650219	0.0171129	0	0	.
1	183196	183198	0.0644726	0.0170034	0	0	.
1	183284	183286	0.0633773	0.016944	0	0	.
1	183311	183313	0.0632648	0.0168555	0	0	.
1	183320	183322	0.0620077	0.0168241	0	0	.
1	183327	183329	0.0620132	0.0169095	0	0	.
1	183330	183332	0.0601182	0.0168799	0	0	.
1	183339	183341	0.0600453	0.0168508	0	0	.
1	183346	183348	0.0591194	0.0168199	0	0	.
1	183356	183358	0.0572819	0.0168077	0	0	.
1	183431	183433	0.0571291	0.0167243	0	0	.
1	183456	183458	0.057082	0.0167336	0	0	.
1	183630	183632	0.0570873	0.0168021	0	0	.
1	183662	183664	0.057025	0.0167828	0	0	.
1	183690	183692	0.0569543	0.0167455	0	0	.
1	184012	184014	0.0566183	0.0166302	0	0	.
1	184034	184036	0.0569423	0.0165259	0	0	.
1	184651	184653	0.0572387	0.0164384	0	0	.
1	184709	184711	0.0572236	0.0164259	0	0	.
1	184710	184712	0.0571626	0.0164108	0	0	.
1	184730	184732	0.0571465	0.0163994	0	0	.
1	184772	184774	0.0566822	0.0162921	0	0	.
1	184773	184775	0.0566233	0.0162673	0	0	.
1	184843	184845	0.0561349	0.0162425	0	0	.
1	184925	184927	0.05575	0.0156691	0	0	.
1	185581	185583	0.0557164	0.0156813	0	0	.
1	185785	185787	0.0557657	0.0155677	0	0	.
1	185892	185894	0.0560415	0.0155958	0	0	.
1	185896	185898	0.0562993	0.0156441	0	0	.
1	185921	185923	0.0561354	0.0155954	0	0	.
1	186762	186764	0.055589	0.0150233	0	0	.
1	186872	186874	0.0556204	0.0150296	0	0	.
1	186879	186881	0.0546021	0.0150263	0	0	.
1	186881	186883	0.0546719	0.0150343	0	0	.
1	186901	186903	0.0546815	0.015028	0	0	.
1	187010	187012	0.0545059	0.0149921	0	0	.
1	187019	187021	0.054499	0.0149664	0	0	.
1	187076	187078	0.0544921	0.0149344	0	0	.
1	187098	187100	0.054549	0.0149317	0	0	.
1	187210	187212	0.0543443	0.0149423	0	0	.
1	187695	187697	0.0543527	0.0149633	0	0	.
1	187736	187738	0.0542462	0.0149425	0	0	.
1	187744	187746	0.0540871	0.0149088	0	0	.
1	187750	187752	0.0540487	0.0149056	0	0	.
1	187816	187818	0.0540662	0.0149256	0	0	.
1	187850	187852	0.0540797	0.0149492	0	0	.
1	188040	188042	0.0541257	0.0149315	0	0	.
1	188043	188045	0.0539964	0.0149239	0	0	.
1	188050	188052	0.0539715	0.014917	0	0	.
1	188071	188073	0.0537454	0.0150696	0	0	.
1	188197	188199	0.0534543	0.0151067	0	0	.
1	188220	188222	0.0534596	0.0151179	0	0	.
1	188306	188308	0.0533451	0.0150784	0	0	.
1	188337	188339	0.0533654	0.0150038	0	0	.
1	188420	188422	0.0531312	0.0144806	0	0	.
1	188539	188541	0.0528316	0.0144222	0	0	.
1	188565	188567	0.05251	0.0143578	0	0	.
1	188566	188568	0.0522049	0.0142973	0	0	.
1	188603	188605	0.0524765	0.014328	0	0	.
1	188622	188624	0.052316	0.0142808	0	0	.
1	188624	188626	0.0520861	0.0142376	0	0	.
1	188641	188643	0.0525881	0.0141556	0	0	.
1	188644	188646	0.0525583	0.0141344	0	0	.
1	188658	188660	0.0527081	0.0139904	0	0	.
1	188683	188685	0.0527592	0.0139158	0	0	.
1	189052	189054	0.0526376	0.0140064	0	0	.
1	189150	189152	0.0522809	0.0139357	0	0	.
1	189152	189154	0.0522869	0.0138933	0	0	.
1	244213	244215	0.0523556	0.0138785	0	0	.
1	244241	244243	0.0524476	0.0138453	0	0	.
1	244279	244281	0.0520967	0.0137693	0	0	.
1	244281	244283	0.0513429	0.0137241	0	0	.
1	244284	244286	0.0515076	0.0136395	0	0	.
1	244313	244315	0.050494	0.013646	0	0	.
1	244409	244411	0.0499491	0.0135424	0	0	.
1	244543	244545	0.0503527	0.013566	0	0	.
1	244547	244549	0.0500407	0.0136377	0	0	.
1	244557	244559	0.0497093	0.0137107	0	0	.
1	244636	244638	0.0494025	0.0137768	0	0	.
1	244767	244769	0.0490732	0.0138507	0	0	.
1	244969	244971	0.0488541	0.0133931	0	0	.
1	245004	245006	0.0472268	0.0133096	0	0	.
1	245013	245015	0.0467856	0.0131814	0	0	.
1	245092	245094	0.0466211	0.013059	0	0	.
1	245118	245120	0.0465934	0.013059	0	0	.
1	245119	245121	0.046748	0.0130061	0	0	.
1	245132	245134	0.0467218	0.0129643	0	0	.
1	245311	245313	0.0481682	0.0128709	0	0	.
1	245323	245325	0.0484552	0.0127922	0	0	.
1	245343	245345	0.0497506	0.0126467	0	0	.
1	245600	245602	0.0503921	0.0125379	0	0	.
1	245649	245651	0.0513865	0.0124121	0	0	.
1	245761	245763	0.0515015	0.0120043	0	0	.
1	246345	246347	0.0526128	0.0119439	0	0	.
1	246392	246394	0.0527166	0.0119593	0	0	.
1	246420	246422	0.0533393	0.0118471	0	0	.
1	246427	246429	0.0540014	0.0118278	0	0	.
1	246492	246494	0.0542239	0.0118595	0	0	.
1	246573	246575	0.0541722	0.0118502	0	0	.
1	246651	246653	0.0530839	0.0119	0	0	.
1	246871	246873	0.0518793	0.0117887	0	0	.
1	248880	248882	0.0519561	0.0118001	0	0	.
1	248891	248893	0.0513518	0.0118452	0	0	.
1	248894	248896	0.050992	0.011711	0	0	.
1	248902	248904	0.0511134	0.0116975	0	0	.
1	248996	248998	0.0510389	0.0117457	0	0	.
1	249050	249052	0.0504138	0.0117649	0	0	.
1	249097	249099	0.0499392	0.0117229	0	0	.
1	249114	249116	0.0495832	0.0117425	0	0	.
1	249129	249131	0.0495475	0.0117441	0	0	.
1	249134	249136	0.0495119	0.0117458	0	0	.
1	249159	249161	0.0488213	0.0117743	0	0	.
1	249164	249166	0.0482394	0.0117886	0	0	.
1	249177	249179	0.0482038	0.0116958	0	0	.
1	249227	249229	0.0483421	0.0112896	0	0	.
1	249320	249322	0.0476991	0.0111773	0	0	.
1	249679	249681	0.0478139	0.0108032	0	0	.
1	249687	249689	0.0479003	0.0107096	0	0	.
1	249713	249715	0.0473367	0.0107269	0	0	.
1	249729	249731	0.048776	0.0106757	0	0	.
1	249731	249733	0.0487316	0.0106621	0	0	.
1	249757	249759	0.0490436	0.0106213	0	0	.
1	249827	249829	0.0487572	0.0101324	0	0	.
1	249839	249841	0.0492012	0.0100863	0	0	.
1	249845	249847	0.0499765	0.0100545	0	0	.
1	249848	249850	0.0511399	0.0100267	0	0	.
1	249860	249862	0.0518545	0.00995059	0	0	.
1	249884	249886	0.0517696	0.00996165	0	0	.
1	250022	250024	0.0514906	0.00995809	0	0	.
1	250031	250033	0.0514595	0.00994706	0	0	.
1	250032	250034	0.0508637	0.0100286	0	0	.
1	250046	250048	0.0498207	0.0100708	0	0	.
1	250069	250071	0.0497889	0.0100839	0	0	.
1	250074	250076	0.050374	0.0100529	0	0	.
1	250080	250082	0.0503401	0.0100601	0	0	.
1	250092	250094	0.0503063	0.0100673	0	0	.
1	250224	250226	0.0500911	0.0100943	0	0	.
1	250269	250271	0.0494848	0.0101333	0	0	.
1	250946	250948	0.0494287	0.0101094	0	0	.
1	250988	250990	0.050316	0.0100496	0	0	.
1	250997	250999	0.0505279	0.0100475	0	0	.
1	251026	251028	0.051264	0.00997582	0	0	.
1	251093	251095	0.0519009	0.00993664	0	0	.
1	251321	251323	0.0518842	0.00992969	0	0	.
1	251326	251328	0.0517183	0.00989879	0	0	.
1	251357	251359	0.0524341	0.00986272	0	0	.
1	251381	251383	0.0524284	0.00987491	0	0	.
1	251444	251446	0.0525863	0.00984343	0	0	.
1	251466	251468	0.0524149	0.00985431	0	0	.
1	251506	251508	0.0523809	0.00984052	0	0	.
1	251749	251751	0.0521507	0.00990272	0	0	.
1	251755	251757	0.0521985	0.00992369	0	0	.
1	251844	251846	0.0521386	0.00992269	0	0	.
1	251845	251847	0.0520451	0.00992661	0	0	.
1	251869	251871	0.0519987	0.00989369	0	0	.
1	251924	251926	0.0519473	0.00979892	0	0	.
1	251976	251978	0.0519258	0.00975457	0	0	.
1	252118	252120	0.0520367	0.00933971	0	0	.
1	252255	252257	0.052076	0.00934885	0	0	.
1	252366	252368	0.0521002	0.00932172	0	0	.
1	252397	252399	0.0521679	0.00933122	0	0	.
1	252403	252405	0.0523503	0.00942438	0	0	.
1	252438	252440	0.0530343	0.0093593	0	0	.
1	252479	252481	0.0530811	0.00945924	0	0	.
1	252526	252528	0.0530602	0.00952093	0	0	.
1	252943	252945	0.0531919	0.00953973	0	0	.
1	253030	253032	0.0533699	0.00958775	0	0	.
1	253114	253116	0.0533261	0.00914484	0	0	.
1	253257	253259	0.053417	0.00916647	0	0	.
1	253294	253296	0.0534768	0.00916994	0	0	.
1	253359	253361	0.0533734	0.00917568	0	0	.
1	253373	253375	0.0532923	0.00915244	0	0	.
1	253403	253405	0.0532078	0.00912644	0	0	.
1	253436	253438	0.0531987	0.0093539	0	0	.
1	253487	253489	0.0532975	0.00944258	0	0	.
1	253490	253492	0.0532647	0.00942542	0	0	.
1	253633	253635	0.0532991	0.00953007	0	0	.
1	253715	253717	0.0532797	0.00927251	0	0	.
1	253718	253720	0.0533424	0.00926716	0	0	.
1	253727	253729	0.0535963	0.00917486	0	0	.
1	253763	253765	0.0538405	0.00908325	0	0	.
1	253778	253780	0.0537344	0.00913198	0	0	.
1	253784	253786	0.053527	0.00903364	0	0	.
1	254451	254453	0.0535665	0.00906737	0	0	.
1	282322	282324	0.0535602	0.00905907	0	0	.
1	282357	282359	0.0535318	0.00906211	0	0	.
1	282365	282367	0.0536918	0.00900217	0	0	.
1	282378	282380	0.0537112	0.00901532	0	0	.
1	282383	282385	0.053654	0.00900138	0	0	.
1	282450	282452	0.053508	0.00902997	0	0	.
1	282464	282466	0.0536035	0.00859058	0	0	.
1	282467	282469	0.0536419	0.00861784	0	0	.
1	282535	282537	0.0536308	0.00871926	0	0	.
1	282589	282591	0.0535358	0.00869658	0	0	.
1	282773	282775	0.0537003	0.00872954	0	0	.
1	282784	282786	0.0534074	0.0087774	0	0	.
1	282798	282800	0.0533197	0.00884652	0	0	.
1	282803	282805	0.0531117	0.008776	0	0	.
1	282836	282838	0.0531975	0.00892843	0	0	.
1	282844	282846	0.0521129	0.00892045	0	0	.
1	282943	282945	0.0506392	0.00895448	0	0	.
1	282965	282967	0.0506778	0.00893606	0	0	.
1	283033	283035	0.0507254	0.00867194	0	0	.
1	283043	283045	0.0508037	0.00870704	0	0	.
1	283086	283088	0.0507697	0.00869285	0	0	.
1	283138	283140	0.0509502	0.00852549	0	0	.
1	283157	283159	0.0509735	0.00844987	0	0	.
1	283236	283238	0.0508963	0.00816323	0	0	.
1	283322	283324	0.0508541	0.00843978	0	0	.
1	283329	283331	0.0508922	0.00820993	0	0	.
1	283398	283400	0.0509013	0.00825386	0	0	.
1	283480	283482	0.0508293	0.00834648	0	0	.
1	367868	367870	0.0506089	0.00837354	0	0	.
1	367893	367895	0.0505394	0.0082603	0	0	.
1	367970	367972	0.0505131	0.0082514	0	0	.
1	367977	367979	0.0504702	0.00828739	0	0	.
1	368017	368019	0.0504177	0.00828328	0	0	.
1	368338	368340	0.0502825	0.00828711	0	0	.
1	368458	368460	0.0502825	0.00837118	0	0	.
1	368622	368624	0.0505372	0.00860677	0	0	.
1	368645	368647	0.0505218	0.00860027	0	0	.
1	368707	368709	0.0502704	0.00903133	0	0	.
1	368767	368769	0.0502938	0.00904734	0	0	.
1	368806	368808	0.0503069	0.00905283	0	0	.
1	369003	369005	0.0503274	0.00904742	0	0	.
1	369009	369011	0.0502475	0.00899454	0	0	.
1	369012	369014	0.0504383	0.00922468	0	0	.
1	369114	369116	0.0504377	0.00937074	0	0	.
1	369126	369128	0.0504474	0.00934811	0	0	.
1	369135	369137	0.0504786	0.00936238	0	0	.
1	369219	369221	0.0505487	0.00953345	0	0	.
1	369221	369223	0.0503215	0.00948482	0	0	.
1	369244	369246	0.0501905	0.00962091	0	0	.
1	369337	369339	0.0502362	0.00966531	0	0	.
1	369338	369340	0.0502313	0.0097229	0	0	.
1	369342	369344	0.0505725	0.00985866	0	0	.
1	369404	369406	0.0504794	0.00979698	0	0	.
1	369469	369471	0.0505095	0.00998015	0	0	.
1	369486	369488	0.0507228	0.010406	0	0	.
1	369503	369505	0.0512118	0.0104422	0	0	.
1	369542	369544	0.051047	0.0105315	0	0	.
1	369566	369568	0.0511549	0.0105685	0	0	.
1	369567	369569	0.0504098	0.0105003	0	0	.
1	369593	369595	0.0502741	0.0105369	0	0	.
1	369594	369596	0.0502187	0.010881	0	0	.
1	369651	369653	0.0502346	0.0108872	0	0	.
1	369669	369671	0.050403	0.010882	0	0	.
1	369671	369673	0.0505748	0.010955	0	0	.
1	369691	369693	0.0507303	0.0109347	0	0	.
1	369706	369708	0.0507908	0.0109461	0	0	.
1	369768	369770	0.0509031	0.0108488	0	0	.
1	369844	369846	0.0506832	0.0110053	0	0	.
1	369885	369887	0.0506249	0.0113349	0	0	.
1	369886	369888	0.0505729	0.0113856	0	0	.
1	369914	369916	0.050309	0.011542	0	0	.
1	369944	369946	0.0505139	0.0118991	0	0	.
1	370110	370112	0.0507538	0.0122307	0	0	.
1	370140	370142	0.0507443	0.0125345	0	0	.
1	370182	370184	0.050743	0.0128871	0	0	.
1	370191	370193	0.0507417	0.013239	0	0	.
1	370261	370263	0.0507034	0.0132563	0	0	.
1	370337	370339	0.0509024	0.0134461	0	0	.
1	370361	370363	0.0508767	0.0137837	0	0	.
1	371010	371012	0.0510002	0.013731	0	0	.
1	371015	371017	0.0509912	0.0140456	0	0	.
1	371026	371028	0.0511208	0.0141541	0	0	.
1	371043	371045	0.0510704	0.0144565	0	0	.
1	371050	371052	0.0510604	0.0147281	0	0	.
1	371052	371054	0.0510721	0.0149772	0	0	.
1	371053	371055	0.0510563	0.0152827	0	0	.
1	371058	371060	0.0512903	0.0153386	0	0	.
1	371092	371094	0.0512913	0.0156122	0	0	.
1	371125	371127	0.0515002	0.0156539	0	0	.
1	371143	371145	0.051583	0.0159507	0	0	.
1	371146	371148	0.0516658	0.0162471	0	0	.
1	371152	371154	0.0517621	0.0165141	0	0	.
1	371164	371166	0.0518445	0.0167642	0	0	.
1	371170	371172	0.0519368	0.0170338	0	0	.
1	371188	371190	0.051868	0.0173989	0	0	.
1	371231	371233	0.0520172	0.0175802	0	0	.
1	371244	371246	0.0519948	0.0179008	0	0	.
1	371246	371248	0.0520462	0.017859	0	0	.
1	371269	371271	0.0521738	0.0179406	0	0	.
1	371289	371291	0.0520958	0.0183857	0	0	.
1	371292	371294	0.0519575	0.0184717	0	0	.
1	371302	371304	0.0521025	0.0185142	0	0	.
1	371323	371325	0.0521156	0.018449	0	0	.
1	371363	371365	0.0520996	0.0185132	0	0	.
1	371436	371438	0.0520192	0.0188406	0	0	.
1	371473	371475	0.0518506	0.0188994	0	0	.
1	371476	371478	0.0518411	0.0189262	0	0	.
1	371477	371479	0.0518768	0.0189895	0	0	.
1	371482	371484	0.0518638	0.0193469	0	0	.
1	371504	371506	0.052045	0.0195034	0	0	.
1	371506	371508	0.0521781	0.019601	0	0	.
1	371579	371581	0.0523951	0.0197029	0	0	.
1	371624	371626	0.0523591	0.0201703	0	0	.
1	371649	371651	0.0524104	0.0202887	0	0	.
1	371689	371691	0.052494	0.0203426	0	0	.
1	371826	371828	0.0526469	0.0205206	0	0	.
1	371849	371851	0.0525955	0.0205485	0	0	.
1	371866	371868	0.0527753	0.0206745	0	0	.
1	491853	491855	0.0528326	0.0211066	0	0	.
1	562429	562431	0.0528513	0.0211609	0	0	.
1	562453	562455	0.0527929	0.0210932	0	0	.
1	562460	562462	0.0522769	0.021603	0	0	.
1	603399	603401	0.0523217	0.0215769	0	0	.
1	603408	603410	0.0523275	0.0215631	0	0	.
1	603411	603413	0.0524023	0.0216441	0	0	.
1	603445	603447	0.0524068	0.0216217	0	0	.
1	603451	603453	0.052197	0.0217058	0	0	.
1	603454	603456	0.0522121	0.0217764	0	0	.
1	603551	603553	0.0520286	0.0220783	0	0	.
1	648044	648046	0.0520867	0.0222779	0	0	.
1	648170	648172	0.051995	0.0222522	0	0	.
1	648271	648273	0.0518422	0.0222048	0	0	.
1	648327	648329	0.0517585	0.0222392	0	0	.
1	648338	648340	0.0516264	0.0222636	0	0	.
1	648434	648436	0.0516527	0.0222476	0	0	.
1	648461	648463	0.0515202	0.0223254	0	0	.
1	648462	648464	0.0516839	0.0223434	0	0	.
1	648485	648487	0.0518407	0.0223339	0	0	.
1	648520	648522	0.0518783	0.0223299	0	0	.
1	648555	648557	0.051874	0.0223806	0	0	.
1	648595	648597	0.052051	0.0223425	0	0	.
1	648669	648671	0.0513866	0.0224403	0	0	.
1	648687	648689	0.0513332	0.0224808	0	0	.
1	648709	648711	0.0516596	0.0227797	0	0	.
1	648883	648885	0.0515809	0.0227292	0	0	.
1	648917	648919	0.0514146	0.0226679	0	0	.
1	648949	648951	0.0513621	0.0227436	0	0	.
1	648979	648981	0.0505707	0.0227652	0	0	.
1	649034	649036	0.0498616	0.022787	0	0	.
1	651387	651389	0.0498111	0.0228594	0	0	.
1	651391	651393	0.0500499	0.0228767	0	0	.
1	651399	651401	0.0502895	0.0228942	0	0	.
1	651439	651441	0.0502951	0.0229139	0	0	.
1	651451	651453	0.050536	0.0229315	0	0	.
1	651463	651465	0.050726	0.0229491	0	0	.
1	651481	651483	0.0504945	0.0230162	0	0	.
1	651498	651500	0.0506818	0.0230448	0	0	.
1	651502	651504	0.0508274	0.0230651	0	0	.
1	651509	651511	0.0508279	0.0230675	0	0	.
1	651517	651519	0.0508288	0.0230773	0	0	.
1	651552	651554	0.0507038	0.0232128	0	0	.
1	651566	651568	0.0508926	0.0233914	0	0	.
1	651604	651606	0.0509503	0.0233399	0	0	.
1	651608	651610	0.0509235	0.0234147	0	0	.
1	651632	651634	0.0511094	0.0234517	0	0	.
1	651662	651664	0.0513107	0.0234864	0	0	.
1	651665	651667	0.0515034	0.0235276	0	0	.
1	651679	651681	0.0516775	0.0234833	0	0	.
1	651682	651684	0.051687	0.0235578	0	0	.
1	651685	651687	0.0516887	0.0235769	0	0	.
1	651700	651702	0.0516546	0.0235949	0	0	.
1	651731	651733	0.0517292	0.0237613	0	0	.
1	651739	651741	0.0519497	0.0239614	0	0	.
1	651766	651768	0.0521187	0.0241378	0	0	.
1	651776	651778	0.0523506	0.024198	0	0	.
1	651790	651792	0.0517008	0.0243129	0	0	.
1	651801	651803	0.0519191	0.0243606	0	0	.
1	651851	651853	0.0520617	0.024475	0	0	.
1	651870	651872	0.0523009	0.0244843	0	0	.
1	651879	651881	0.0525284	0.0244834	0	0	.
1	651934	651936	0.0516042	0.0246671	0	0	.
1	651951	651953	0.0517708	0.0246916	0	0	.
1	651955	651957	0.0519443	0.0247368	0	0	.
1	651958	651960	0.0521661	0.0248498	0	0	.
1	651960	651962	0.0523726	0.0249619	0	0	.
1	651971	651973	0.0522434	0.0251068	0	0	.
1	651984	651986	0.0523219	0.0251685	0	0	.
1	651999	652001	0.0520807	0.0253218	0	0	.
1	652026	652028	0.0522447	0.0254313	0	0	.
1	652032	652034	0.0514193	0.0254161	0	0	.
1	652103	652105	0.0506705	0.0255799	0	0	.
1	652140	652142	0.0506589	0.0255767	0	0	.
1	652160	652162	0.0499107	0.0257164	0	0	.
1	652176	652178	0.0494797	0.0259032	0	0	.
1	652178	652180	0.0496824	0.0260192	0	0	.
1	652195	652197	0.04981	0.0261353	0	0	.
1	652355	652357	0.0500196	0.0261423	0	0	.
1	652366	652368	0.0500785	0.0262068	0	0	.
1	652380	652382	0.0498741	0.0262007	0	0	.
1	652385	652387	0.0498937	0.0262527	0	0	.
1	652462	652464	0.0498973	0.0263372	0	0	.
1	652481	652483	0.0500591	0.026428	0	0	.
1	652492	652494	0.0501381	0.0264558	0	0	.
1	652567	652569	0.0500028	0.0264331	0	0	.
1	652591	652593	0.0501373	0.026518	0	0	.
1	652595	652597	0.0494836	0.0266657	0	0	.
1	652601	652603	0.0498046	0.0267035	0	0	.
1	652616	652618	0.0498127	0.0267351	0	0	.
1	652617	652619	0.0500127	0.0268582	0	0	.
1	652620	652622	0.0499118	0.0268966	0	0	.
1	652652	652654	0.0498917	0.0270022	0	0	.
1	652665	652667	0.050016	0.0271371	0	0	.
1	652666	652668	0.049913	0.0273403	0	0	.
1	652675	652677	0.0498042	0.0274876	0	0	.
1	652702	652704	0.0497288	0.027606	0	0	.
1	652706	652708	0.049575	0.0280935	0	0	.
1	652713	652715	0.0498662	0.0284354	0	0	.
1	652715	652717	0.0501336	0.0285303	0	0	.
1	652730	652732	0.0503788	0.0286747	0	0	.
1	652763	652765	0.0504384	0.028859	0	0	.
1	652767	652769	0.0504519	0.0288773	0	0	.
1	696020	696022	0.0504503	0.0289036	0	0	.
1	696145	696147	0.0505247	0.029036	0	0	.
1	696150	696152	0.0505859	0.0292011	0	0	.
1	722847	722849	0.0506777	0.0292244	0	0	.
1	722939	722941	0.0506849	0.0292325	0	0	.
1	723057	723059	0.0507455	0.0293315	0	0	.
1	723155	723157	0.0507917	0.0294221	0	0	.
1	724908	724910	0.0507347	0.0295392	0	0	.
1	732764	732766	0.0508144	0.029634	0	0	.
1	732906	732908	0.0509882	0.0296207	0	0	.
1	732911	732913	0.0511187	0.0297488	0	0	.
1	732917	732919	0.0507327	0.0298975	0	0	.
1	733230	733232	0.0503482	0.0300379	0	0	.
1	733283	733285	0.0504306	0.0301622	0	0	.
1	733289	733291	0.0504956	0.0301992	0	0	.
1	733309	733311	0.0504815	0.0302633	0	0	.
1	733368	733370	0.0508507	0.0302808	0	0	.
1	733421	733423	0.0510848	0.0301068	0	0	.
1	733493	733495	0.0508551	0.0299627	0	0	.
1	733714	733716	0.0513514	0.0300272	0	0	.
1	737216	737218	0.0514021	0.0298836	0	0	.
1	743692	743694	0.0511428	0.0297374	0	0	.
1	743695	743697	0.0506585	0.0295937	0	0	.
1	743721	743723	0.0501744	0.0294504	0	0	.
1	743726	743728	0.0503896	0.0295507	0	0	.
1	744594	744596	0.0505081	0.02972	0	0	.
1	744597	744599	0.0504458	0.0296898	0	0	.
1	744601	744603	0.0500619	0.0301497	0	0	.
1	744615	744617	0.0500319	0.0300895	0	0	.
1	744632	744634	0.0500225	0.0300192	0	0	.
1	744942	744944	0.0500944	0.0300751	0	0	.
1	744943	744945	0.0500531	0.0301776	0	0	.
1	745244	745246	0.049677	0.0304912	0	0	.
1	745948	745950	0.0495222	0.0304626	0	0	.
1	746049	746051	0.0494244	0.0304252	0	0	.
1	796927	796929	0.049349	0.0303614	0	0	.
1	797102	797104	0.0496625	0.0303854	0	0	.
1	929404	929406	0.0505205	0.0310376	0	0	.
1	929405	929407	0.0508479	0.031314	0	0	.
1	929413	929415	0.0507277	0.0313038	0	0	.
1	929415	929417	0.0506871	0.0313488	0	0	.
1	929422	929424	0.0504135	0.0313278	0	0	.
1	929431	929433	0.0504548	0.0313839	0	0	.
1	929435	929437	0.0503266	0.0313125	0	0	.
1	929445	929447	0.0504577	0.0310917	0	0	.
1	929452	929454	0.050658	0.0312471	0	0	.
1	929574	929576	0.0506363	0.0312056	0	0	.
1	929577	929579	0.0504282	0.0312668	0	0	.
1	929755	929757	0.0503179	0.0312681	0	0	.
1	929768	929770	0.0502668	0.0312258	0	0	.
1	929769	929771	0.0506335	0.0314009	0	0	.
1	929770	929772	0.0510038	0.0315777	0	0	.
1	930231	930233	0.0514357	0.0316616	0	0	.
1	930315	930317	0.0511023	0.0316019	0	0	.
1	930572	930574	0.0510441	0.0316549	0	0	.
1	930612	930614	0.0510207	0.0317901	0	0	.
1	931311	931313	0.0504271	0.0319017	0	0	.
1	931341	931343	0.0501709	0.0318431	0	0	.
1	931416	931418	0.0501665	0.0318198	0	0	.
1	931437	931439	0.0501436	0.0318038	0	0	.
1	931455	931457	0.0503839	0.031755	0	0	.
1	931539	931541	0.0508146	0.0319301	0	0	.
1	931763	931765	0.0509236	0.0320334	0	0	.
1	931764	931766	0.0505445	0.0319316	0	0	.
1	931797	931799	0.0501048	0.0318344	0	0	.
1	931805	931807	0.0503843	0.0321138	0	0	.
1	931920	931922	0.0502835	0.0322214	0	0	.
1	931943	931945	0.0490157	0.0324228	0	0	.
1	931945	931947	0.0492284	0.0324738	0	0	.
1	931974	931976	0.0492298	0.0325552	0	0	.
1	931980	931982	0.0486715	0.0325174	0	0	.
1	931994	931996	0.048851	0.0325327	0	0	.
1	932013	932015	0.0492394	0.0325395	0	0	.
1	932025	932027	0.0494034	0.0325815	0	0	.
1	932032	932034	0.049776	0.0325886	0	0	.
1	932086	932088	0.050235	0.0326148	0	0	.
1	932155	932157	0.0504449	0.0326554	0	0	.
1	932367	932369	0.0507495	0.0328288	0	0	.
1	932396	932398	0.0506906	0.0327963	0	0	.
1	932412	932414	0.0506327	0.0327491	0	0	.
1	932615	932617	0.0505922	0.0327695	0	0	.
1	932618	932620	0.0502507	0.0330198	0	0	.
1	932631	932633	0.0484295	0.0331682	0	0	.
1	932681	932683	0.0483104	0.0331518	0	0	.
1	932699	932701	0.0469898	0.0332747	0	0	.
1	932714	932716	0.045691	0.0333461	0	0	.
1	932828	932830	0.0443822	0.0334395	0	0	.
1	932919	932921	0.0445603	0.0333957	0	0	.
1	934033	934035	0.0430522	0.0335484	0	0	.
1	934035	934037	0.0429032	0.0335069	0	0	.
1	934061	934063	0.0413288	0.0336613	0	0	.
1	934179	934181	0.0405675	0.0338124	0	0	.
1	934191	934193	0.0401699	0.0337543	0	0	.
1	934207	934209	0.0401746	0.033706	0	0	.
1	934231	934233	0.0398441	0.034048	0	0	.
1	934260	934262	0.039132	0.0341251	0	0	.
1	934269	934271	0.0390124	0.0340387	0	0	.
1	934357	934359	0.0389824	0.0339071	0	0	.
1	934885	934887	0.0388765	0.0338782	0	0	.
1	934974	934976	0.0386868	0.0338902	0	0	.
1	934987	934989	0.0388576	0.0338657	0	0	.
1	934993	934995	0.0389775	0.0338503	0	0	.
1	935043	935045	0.0388719	0.0339788	0	0	.
1	935205	935207	0.0386961	0.0339384	0	0	.
1	935206	935208	0.0391376	0.0339691	0	0	.
1	935212	935214	0.0390075	0.0338571	0	0	.
1	935282	935284	0.0387933	0.033714	0	0	.
1	935316	935318	0.0386658	0.0339934	0	0	.
1	935397	935399	0.0388651	0.034369	0	0	.
1	935511	935513	0.0382582	0.0342941	0	0	.
1	935512	935514	0.0382992	0.034268	0	0	.
1	935520	935522	0.0383508	0.0342373	0	0	.
1	935575	935577	0.0381393	0.0341476	0	0	.
1	935590	935592	0.0378546	0.0339572	0	0	.
1	935684	935686	0.0359529	0.0341641	0	0	.
1	935741	935743	0.0359954	0.0341458	0	0	.
1	935767	935769	0.0355348	0.0342677	0	0	.
1	935768	935770	0.0356604	0.0345398	0	0	.
1	935770	935772	0.0345072	0.0347438	0	0	.
1	935772	935774	0.0334849	0.034891	0	0	.
1	935839	935841	0.0315191	0.0350339	0	0	.
1	935853	935855	0.0303474	0.0351335	0	0	.
1	935863	935865	0.0304431	0.0351919	0	0	.
1	938050	938052	0.030307	0.0351865	0	0	.
1	938555	938557	0.0303343	0.0351926	0	0	.
1	938605	938607	0.029854	0.035136	0	0	.
1	938740	938742	0.0297604	0.0351354	0	0	.
1	938745	938747	0.0297442	0.0351583	0	0	.
1	938816	938818	0.0287331	0.0354	0	0	.
1	938866	938868	0.0287811	0.0353629	0	0	.
1	938868	938870	0.0286792	0.0352921	0	0	.
1	938890	938892	0.0286006	0.0352235	0	0	.
1	939006	939008	0.0286072	0.035231	0	0	.
1	939042	939044	0.0286116	0.0352499	0	0	.
1	939117	939119	0.0272205	0.0354124	0	0	.
1	939120	939122	0.026896	0.0353892	0	0	.
1	939196	939198	0.0257678	0.0355853	0	0	.
1	939223	939225	0.0246996	0.0357615	0	0	.
1	939308	939310	0.0247052	0.0357614	0	0	.
1	939395	939397	0.024666	0.035724	0	0	.
1	939461	939463	0.0235047	0.0359734	0	0	.
1	939833	939835	0.0235133	0.0360027	0	0	.
1	939835	939837	0.0232102	0.0360868	0	0	.
1	939839	939841	0.0231761	0.0361383	0	0	.
1	939990	939992	0.0232221	0.0361124	0	0	.
1	940034	940036	0.0231148	0.03617	0	0	.
1	940104	940106	0.0230765	0.03621	0	0	.
1	940192	940194	0.0231815	0.0363796	0	0	.
1	940196	940198	0.0231837	0.0364549	0	0	.
1	940238	940240	0.0232384	0.0365394	0	0	.
1	940269	940271	0.0236395	0.0365485	0	0	.
1	940370	940372	0.0235421	0.0366864	0	0	.
1	940437	940439	0.0229337	0.0367263	0	0	.
1	940440	940442	0.0229918	0.0367703	0	0	.
1	940496	940498	0.0229853	0.0369283	0	0	.
1	940506	940508	0.0229076	0.0368179	0	0	.
1	940514	940516	0.0228343	0.0367859	0	0	.
1	940524	940526	0.0217936	0.037003	0	0	.
1	940640	940642	0.0219675	0.0367676	0	0	.
1	940669	940671	0.0221925	0.0366611	0	0	.
1	940708	940710	0.0225985	0.0365108	0	0	.
1	940709	940711	0.02258	0.0366426	0	0	.
1	940909	940911	0.0227085	0.0366382	0	0	.
1	940958	940960	0.0229627	0.036505	0	0	.
1	940971	940973	0.0229966	0.0365735	0	0	.
1	940995	940997	0.0233342	0.0364655	0	0	.
1	941120	941122	0.0236721	0.0364819	0	0	.
1	1235575	1235577	0.0241575	0.0364152	0	0	.
1	1235582	1235584	0.0240906	0.0361874	0	0	.
1	1235601	1235603	0.0244937	0.0359641	0	0	.
1	1235642	1235644	0.0249246	0.0358459	0	0	.
1	1235738	1235740	0.0252469	0.0356052	0	0	.
1	1235764	1235766	0.0256799	0.0355264	0	0	.
1	1235767	1235769	0.0260534	0.0354531	0	0	.
1	1235780	1235782	0.0264493	0.0353526	0	0	.
1	1235784	1235786	0.0268594	0.0352525	0	0	.
1	1235785	1235787	0.0271039	0.0350994	0	0	.
1	1235786	1235788	0.0273423	0.0350137	0	0	.
1	1235801	1235803	0.0282073	0.0348286	0	0	.
1	1235814	1235816	0.0281118	0.0352367	0	0	.
1	1235850	1235852	0.0284122	0.0351307	0	0	.
1	1235865	1235867	0.0282158	0.0349916	0	0	.
1	1235886	1235888	0.02822	0.0349947	0	0	.
1	1235913	1235915	0.0282449	0.0350199	0	0	.
1	1235915	1235917	0.0280115	0.035008	0	0	.
1	1235946	1235948	0.0277226	0.0350158	0	0	.
1	1235948	1235950	0.0277731	0.0349964	0	0	.
1	1236019	1236021	0.0276773	0.0348884	0	0	.
1	1236021	1236023	0.027704	0.0349187	0	0	.
1	1236033	1236035	0.0276734	0.0348968	0	0	.
1	1236043	1236045	0.0276656	0.0349328	0	0	.
1	1236051	1236053	0.0280354	0.0347646	0	0	.
1	1236066	1236068	0.0282157	0.0346971	0	0	.
1	1236076	1236078	0.0280915	0.0345292	0	0	.
1	1236087	1236089	0.0283748	0.0346917	0	0	.
1	1236088	1236090	0.0285535	0.0346063	0	0	.
1	1236090	1236092	0.0289563	0.0342353	0	0	.
1	1236152	1236154	0.0287597	0.034185	0	0	.
1	1236165	1236167	0.029162	0.0340317	0	0	.
1	1236170	1236172	0.029004	0.034058	0	0	.
1	1236177	1236179	0.0292233	0.0340661	0	0	.
1	1236261	1236263	0.0290152	0.0339879	0	0	.
1	1236274	1236276	0.0292408	0.0340391	0	0	.
1	1236298	1236300	0.0289932	0.0336474	0	0	.
1	1236481	1236483	0.0290016	0.0336271	0	0	.
1	1236482	1236484	0.0290905	0.0333452	0	0	.
1	1236501	1236503	0.0292019	0.0331835	0	0	.
1	1236520	1236522	0.0293155	0.0331012	0	0	.
1	1236530	1236532	0.0291739	0.0330797	0	0	.
1	1236538	1236540	0.0290227	0.0329983	0	0	.
1	1236549	1236551	0.0290888	0.0327835	0	0	.
1	1236551	1236553	0.0291959	0.032624	0	0	.
1	1236586	1236588	0.0293073	0.0327992	0	0	.
1	1236638	1236640	0.0293023	0.0327376	0	0	.
1	1236654	1236656	0.0291733	0.0323023	0	0	.
1	1236663	1236665	0.0292837	0.0322029	0	0	.
1	1236665	1236667	0.0294972	0.0317512	0	0	.
1	1236667	1236669	0.0295232	0.0317668	0	0	.
1	1236670	1236672	0.0296564	0.0315949	0	0	.
1	1236700	1236702	0.029603	0.0314352	0	0	.
1	1236707	1236709	0.0296276	0.0315326	0	0	.
1	1236718	1236720	0.0294804	0.0311916	0	0	.
1	1236943	1236945	0.0295757	0.0310529	0	0	.
1	1236971	1236973	0.0295038	0.0310311	0	0	.
1	1236974	1236976	0.029467	0.0310222	0	0	.
1	1236983	1236985	0.0298542	0.0307319	0	0	.
1	1236986	1236988	0.0302015	0.0309037	0	0	.
1	1236992	1236994	0.0307009	0.0306232	0	0	.
1	1236993	1236995	0.0306549	0.0305342	0	0	.
1	1237042	1237044	0.0311669	0.0304048	0	0	.
1	1237054	1237056	0.0311772	0.0302309	0	0	.
1	1237077	1237079	0.0316647	0.0301431	0	0	.
1	1237098	1237100	0.031533	0.0299366	0	0	.
1	1237103	1237105	0.0322739	0.0293888	0	0	.
1	1241417	1241419	0.0318837	0.0294686	0	0	.
1	1241431	1241433	0.031854	0.0295093	0	0	.
1	1241437	1241439	0.0318677	0.029662	0	0	.
1	1241438	1241440	0.031668	0.0297354	0	0	.
1	1241450	1241452	0.0315639	0.0298575	0	0	.
1	1241465	1241467	0.0316403	0.0295266	0	0	.
1	1241488	1241490	0.0316439	0.029623	0	0	.
1	1241489	1241491	0.0316456	0.0296098	0	0	.
1	1241492	1241494	0.0316535	0.0295391	0	0	.
1	1241499	1241501	0.0316697	0.0295703	0	0	.
1	1241501	1241503	0.0316518	0.029626	0	0	.
1	1241535	1241537	0.0316282	0.0296099	0	0	.
1	1241537	1241539	0.0317494	0.02951	0	0	.
1	1241555	1241557	0.0317791	0.0291352	0	0	.
1	1241558	1241560	0.0317646	0.0291383	0	0	.
1	1241565	1241567	0.0318475	0.0290381	0	0	.
1	1241577	1241579	0.0319446	0.0287102	0	0	.
1	1241582	1241584	0.0316453	0.0283757	0	0	.
1	1241590	1241592	0.0315774	0.0280319	0	0	.
1	1241608	1241610	0.0315043	0.0276473	0	0	.
1	1241626	1241628	0.0315906	0.0272702	0	0	.
1	1241632	1241634	0.0315677	0.0272856	0	0	.
1	1241634	1241636	0.0314623	0.027189	0	0	.
1	1241639	1241641	0.0313677	0.0268714	0	0	.
1	1241647	1241649	0.0313244	0.0268751	0	0	.
1	1241652	1241654	0.0310541	0.026362	0	0	.
1	1241653	1241655	0.030977	0.026254	0	0	.
1	1241656	1241658	0.0306939	0.0257735	0	0	.
1	1241668	1241670	0.0307178	0.0254657	0	0	.
1	1241678	1241680	0.030712	0.0251349	0	0	.
1	1241683	1241685	0.0307156	0.0247964	0	0	.
1	1241684	1241686	0.0305802	0.0247785	0	0	.
1	1241685	1241687	0.0305907	0.0244305	0	0	.
1	1241686	1241688	0.0304428	0.0242931	0	0	.
1	1241687	1241689	0.030268	0.023785	0	0	.
1	1241725	1241727	0.0303019	0.0234172	0	0	.
1	1241727	1241729	0.0305648	0.022987	0	0	.
1	1241735	1241737	0.0308836	0.0226707	0	0	.
1	1241745	1241747	0.0311336	0.0222253	0	0	.
1	1241748	1241750	0.0313834	0.0217812	0	0	.
1	1241760	1241762	0.031633	0.0213383	0	0	.
1	1241796	1241798	0.0313393	0.0208696	0	0	.
1	1241797	1241799	0.0315927	0.0207542	0	0	.
1	1241803	1241805	0.0316106	0.0207821	0	0	.
1	1241812	1241814	0.0313454	0.0202584	0	0	.
1	1241836	1241838	0.0311793	0.0200454	0	0	.
1	1241839	1241841	0.0309376	0.0199299	0	0	.
1	1241840	1241842	0.0310436	0.0200037	0	0	.
1	1241844	1241846	0.0308091	0.019911	0	0	.
1	1241881	1241883	0.0305829	0.0195014	0	0	.
1	1241914	1241916	0.0309512	0.0193063	0	0	.
1	1241935	1241937	0.0310562	0.019396	0	0	.
1	1241937	1241939	0.0308446	0.0192888	0	0	.
1	1241958	1241960	0.0306073	0.0188633	0	0	.
1	1241977	1241979	0.0308857	0.0187295	0	0	.
1	1241993	1241995	0.0309612	0.0187974	0	0	.
1	1242008	1242010	0.0307498	0.0188135	0	0	.
1	1242014	1242016	0.0304705	0.0183284	0	0	.
1	1242017	1242019	0.0301959	0.0182612	0	0	.
1	1242022	1242024	0.0299576	0.0181376	0	0	.
1	1242031	1242033	0.0299331	0.0179754	0	0	.
1	1242056	1242058	0.0299246	0.0179995	0	0	.
1	1242058	1242060	0.0302687	0.0178887	0	0	.
1	1242062	1242064	0.0305871	0.0174717	0	0	.
1	1242069	1242071	0.0308592	0.0173342	0	0	.
1	1242071	1242073	0.031054	0.0174474	0	0	.
1	1242072	1242074	0.0313906	0.0170143	0	0	.
1	1242073	1242075	0.0312193	0.0169731	0	0	.
1	1242086	1242088	0.0314599	0.0168899	0	0	.
1	1242121	1242123	0.0313168	0.0169077	0	0	.
1	1242140	1242142	0.0313268	0.0169313	0	0	.
1	1242163	1242165	0.0315828	0.0168394	0	0	.
1	1242183	1242185	0.0317633	0.016683	0	0	.
1	1242204	1242206	0.0315233	0.0163732	0	0	.
1	1242209	1242211	0.0318202	0.0160834	0	0	.
1	1242221	1242223	0.0317425	0.0161155	0	0	.
1	1242255	1242257	0.0316732	0.0160592	0	0	.
1	1242386	1242388	0.0316277	0.0160964	0	0	.
1	1242387	1242389	0.0316466	0.0160488	0	0	.
1	1242406	1242408	0.0318707	0.0159634	0	0	.
1	1242409	1242411	0.0321017	0.0157457	0	0	.
1	1242410	1242412	0.0321621	0.0157384	0	0	.
1	1242411	1242413	0.0319851	0.0156649	0	0	.
1	1242413	1242415	0.0319985	0.0155518	0	0	.
1	1242426	1242428	0.0319839	0.0154717	0	0	.
1	1242427	1242429	0.0319018	0.0154266	0	0	.
1	1242438	1242440	0.0316268	0.0154019	0	0	.
1	1242464	1242466	0.031596	0.0154123	0	0	.
1	1242485	1242487	0.0308822	0.0150122	0	0	.
1	1242504	1242506	0.0309935	0.0149456	0	0	.
1	1242537	1242539	0.0311041	0.0148795	0	0	.
1	1242538	1242540	0.0309533	0.0147967	0	0	.
1	1242550	1242552	0.0312134	0.0147345	0	0	.
1	1242552	1242554	0.0313769	0.0146727	0	0	.
1	1242553	1242555	0.0313859	0.0148658	0	0	.
1	1242559	1242561	0.0310869	0.0148286	0	0	.
1	1242560	1242562	0.0307899	0.0148365	0	0	.
1	1242596	1242598	0.0309741	0.0147764	0	0	.
1	1242597	1242599	0.0308764	0.0147761	0	0	.
1	1242618	1242620	0.0308183	0.0148043	0	0	.
1	1242619	1242621	0.0310606	0.0149963	0	0	.
1	1244799	1244801	0.0310717	0.0150213	0	0	.
1	1244852	1244854	0.0309768	0.0150934	0	0	.
1	1244904	1244906	0.0309728	0.0152521	0	0	.
1	1244936	1244938	0.0308802	0.0152367	0	0	.
1	1245093	1245095	0.0309436	0.0151085	0	0	.
1	1245132	1245134	0.0309545	0.0149886	0	0	.
1	1245146	1245148	0.0308182	0.0151547	0	0	.
1	1245156	1245158	0.0308476	0.0151308	0	0	.
1	1245235	1245237	0.0309958	0.0151172	0	0	.
1	1245275	1245277	0.0309934	0.015111	0	0	.
1	1245307	1245309	0.0311252	0.0151338	0	0	.
1	1245317	1245319	0.0312816	0.0151608	0	0	.
1	1245319	1245321	0.031212	0.0150794	0	0	.
1	1245327	1245329	0.0311245	0.0152183	0	0	.
1	1245391	1245393	0.0312783	0.0152534	0	0	.
1	1245399	1245401	0.0312593	0.0150931	0	0	.
1	1245435	1245437	0.0313162	0.014995	0	0	.
1	1245457	1245459	0.0312614	0.0148788	0	0	.
1	1245468	1245470	0.031316	0.0149244	0	0	.
1	1245470	1245472	0.0312134	0.0149198	0	0	.
1	1245474	1245476	0.0313606	0.0149616	0	0	.
1	1245501	1245503	0.0315457	0.0149958	0	0	.
1	1245509	1245511	0.0314118	0.0149655	0	0	.
1	1245511	1245513	0.031425	0.014947	0	0	.
1	1245519	1245521	0.0314328	0.014897	0	0	.
1	1245521	1245523	0.0313718	0.0148502	0	0	.
1	1245522	1245524	0.0313859	0.0149397	0	0	.
1	1245561	1245563	0.0312519	0.014979	0	0	.
1	1245602	1245604	0.0312543	0.014918	0	0	.
1	1245646	1245648	0.0312183	0.0147633	0	0	.
1	1245676	1245678	0.0310251	0.0147055	0	0	.
1	1245731	1245733	0.030939	0.0146571	0	0	.
1	1245741	1245743	0.0309066	0.0147489	0	0	.
1	1245747	1245749	0.0309338	0.0147653	0	0	.
1	1245817	1245819	0.0307484	0.0148871	0	0	.
1	1245840	1245842	0.0307461	0.0148702	0	0	.
1	1245853	1245855	0.0307431	0.0148659	0	0	.
1	1246027	1246029	0.0307602	0.0148339	0	0	.
1	1246044	1246046	0.0307255	0.0147461	0	0	.
1	1246077	1246079	0.0306908	0.0146582	0	0	.
1	1246481	1246483	0.0306885	0.0147537	0	0	.
1	1246486	1246488	0.0306247	0.0148229	0	0	.
1	1246582	1246584	0.0305875	0.0148612	0	0	.
1	1246600	1246602	0.030527	0.0148054	0	0	.
1	1246617	1246619	0.0305386	0.0148082	0	0	.
1	1246705	1246707	0.0301128	0.0149642	0	0	.
1	1246735	1246737	0.030032	0.0150418	0	0	.
1	1246737	1246739	0.030053	0.0150455	0	0	.
1	1246740	1246742	0.0301044	0.0150896	0	0	.
1	1246797	1246799	0.0302995	0.0150624	0	0	.
1	1246803	1246805	0.0302323	0.0150811	0	0	.
1	1246842	1246844	0.0302797	0.0150567	0	0	.
1	1247264	1247266	0.0301549	0.0152626	0	0	.
1	1247266	1247268	0.0301893	0.0152808	0	0	.
1	1247269	1247271	0.0301935	0.0152134	0	0	.
1	1247336	1247338	0.0299133	0.0153075	0	0	.
1	1247346	1247348	0.0299939	0.0152625	0	0	.
1	1247364	1247366	0.0298315	0.0152525	0	0	.
1	1247377	1247379	0.0295757	0.0154892	0	0	.
1	1247391	1247393	0.029417	0.015184	0	0	.
1	1247406	1247408	0.0291031	0.0148746	0	0	.
1	1247672	1247674	0.0290424	0.0148512	0	0	.
1	1247682	1247684	0.0289932	0.0147807	0	0	.
1	1247696	1247698	0.0288935	0.0148294	0	0	.
1	1247737	1247739	0.0287634	0.0148529	0	0	.
1	1247771	1247773	0.0286607	0.0148023	0	0	.
1	1247778	1247780	0.0286238	0.0146931	0	0	.
1	1247910	1247912	0.0285917	0.0145546	0	0	.
1	1248052	1248054	0.0285169	0.0145262	0	0	.
1	1248181	1248183	0.0287282	0.0144589	0	0	.
1	1248187	1248189	0.0286893	0.014422	0	0	.
1	1248191	1248193	0.0289027	0.0142675	0	0	.
1	1248200	1248202	0.0289011	0.0140718	0	0	.
1	1248280	1248282	0.0288786	0.0139868	0	0	.
1	1248421	1248423	0.0286612	0.0139735	0	0	.
1	1248468	1248470	0.0283578	0.013955	0	0	.
1	1248707	1248709	0.0283162	0.0140305	0	0	.
1	1248715	1248717	0.0283041	0.0140541	0	0	.
1	1248741	1248743	0.0282435	0.0140587	0	0	.
1	1248775	1248777	0.0284755	0.0140578	0	0	.
1	1248817	1248819	0.0285993	0.0140244	0	0	.
1	1248870	1248872	0.0281464	0.0144864	0	0	.
1	1249402	1249404	0.0278676	0.0145084	0	0	.
1	1249432	1249434	0.0279928	0.0145648	0	0	.
1	1249444	1249446	0.0274995	0.0145973	0	0	.
1	1249445	1249447	0.0275338	0.0147625	0	0	.
1	1249476	1249478	0.0277879	0.0149258	0	0	.
1	1249490	1249492	0.0278605	0.0149953	0	0	.
1	1249508	1249510	0.0276926	0.0155263	0	0	.
1	1249512	1249514	0.0275875	0.0154757	0	0	.
1	1249524	1249526	0.0275413	0.0153871	0	0	.
1	1249565	1249567	0.0275663	0.0155552	0	0	.
1	1252005	1252007	0.0277536	0.01528	0	0	.
1	1252074	1252076	0.0275638	0.0152478	0	0	.
1	1252077	1252079	0.0275239	0.0152775	0	0	.
1	1252107	1252109	0.0275858	0.015287	0	0	.
1	1252123	1252125	0.0274494	0.0151545	0	0	.
1	1275101	1275103	0.0276738	0.0148682	0	0	.
1	1275103	1275105	0.0278147	0.0148496	0	0	.
1	1275195	1275197	0.0279023	0.0148539	0	0	.
1	1275252	1275254	0.0279354	0.0148676	0	0	.
1	1308733	1308735	0.027732	0.014965	0	0	.
1	1308734	1308736	0.0290428	0.014418	0	0	.
1	1308763	1308765	0.0291917	0.0140667	0	0	.
1	1309387	1309389	0.0292225	0.0140751	0	0	.
1	1311199	1311201	0.0291437	0.014132	0	0	.
1	1311329	1311331	0.029333	0.014261	0	0	.
1	1311343	1311345	0.0293415	0.0142397	0	0	.
1	1311386	1311388	0.0293337	0.0142429	0	0	.
1	1311434	1311436	0.0293749	0.0142854	0	0	.
1	1311436	1311438	0.0293225	0.0141977	0	0	.
1	1311456	1311458	0.0293283	0.0142019	0	0	.
1	1311464	1311466	0.0296378	0.0143713	0	0	.
1	1311975	1311977	0.0296537	0.0144224	0	0	.
1	1311999	1312001	0.0296045	0.014409	0	0	.
1	1312000	1312002	0.0294495	0.014473	0	0	.
1	1312013	1312015	0.0293511	0.0146936	0	0	.
1	1312016	1312018	0.0292733	0.0147399	0	0	.
1	1312030	1312032	0.0291553	0.0148987	0	0	.
1	1312039	1312041	0.0292455	0.0148452	0	0	.
1	1312057	1312059	0.0294311	0.0147664	0	0	.
1	1312064	1312066	0.029318	0.0149481	0	0	.
1	1312104	1312106	0.0292327	0.0149959	0	0	.
1	1312112	1312114	0.0293144	0.0151319	0	0	.
1	1312114	1312116	0.0292118	0.0151438	0	0	.
1	1312120	1312122	0.029133	0.0152389	0	0	.
1	1312124	1312126	0.0289401	0.0152077	0	0	.
1	1318159	1318161	0.0288611	0.015209	0	0	.
1	1318165	1318167	0.0288587	0.0152107	0	0	.
1	1318207	1318209	0.0288392	0.0155554	0	0	.
1	1318247	1318249	0.0287503	0.0154027	0	0	.
1	1318250	1318252	0.0286855	0.0153271	0	0	.
1	1318260	1318262	0.0286763	0.0151992	0	0	.
1	1318269	1318271	0.0287745	0.0151997	0	0	.
1	1318270	1318272	0.028784	0.0152091	0	0	.
1	1318299	1318301	0.0285896	0.0151505	0	0	.
1	1318301	1318303	0.0287156	0.0151175	0	0	.
1	1318308	1318310	0.0285246	0.0150467	0	0	.
1	1318321	1318323	0.028652	0.0150113	0	0	.
1	1318330	1318332	0.0284767	0.014941	0	0	.
1	1318337	1318339	0.0281706	0.0148245	0	0	.
1	1323354	1323356	0.0279197	0.0151531	0	0	.
1	1329412	1329414	0.0277326	0.015088	0	0	.
1	1329452	1329454	0.0275879	0.0150224	0	0	.
1	1329453	1329455	0.0274836	0.0149745	0	0	.
1	1329472	1329474	0.027615	0.0154127	0	0	.
1	1329497	1329499	0.0276367	0.0150654	0	0	.
1	1329700	1329702	0.0275686	0.015062	0	0	.
1	1329753	1329755	0.027432	0.0150385	0	0	.
1	1329954	1329956	0.0273616	0.0150281	0	0	.
1	1329967	1329969	0.0271428	0.014991	0	0	.
1	1329975	1329977	0.0271007	0.0150858	0	0	.
1	1330060	1330062	0.0270619	0.0155228	0	0	.
1	1330211	1330213	0.0268804	0.0154792	0	0	.
1	1330225	1330227	0.0267236	0.015422	0	0	.
1	1330257	1330259	0.0266491	0.0154284	0	0	.
1	1330424	1330426	0.0267137	0.0154383	0	0	.
1	1330592	1330594	0.0267019	0.0154479	0	0	.
1	1330730	1330732	0.0269216	0.0154233	0	0	.
1	1330732	1330734	0.0272577	0.0150542	0	0	.
1	1330733	1330735	0.0270595	0.015001	0	0	.
1	1330749	1330751	0.0269988	0.0149611	0	0	.
1	1330768	1330770	0.0269628	0.0150433	0	0	.
1	1330790	1330792	0.0268975	0.0150077	0	0	.
1	1330795	1330797	0.0268927	0.0150461	0	0	.
1	1330814	1330816	0.026779	0.015028	0	0	.
1	1330819	1330821	0.0267197	0.0150399	0	0	.
1	1330837	1330839	0.0266834	0.0148707	0	0	.
1	1330907	1330909	0.026565	0.0148495	0	0	.
1	1330980	1330982	0.0263126	0.0148326	0	0	.
1	1330986	1330988	0.0263732	0.0148223	0	0	.
1	1330987	1330989	0.0264568	0.014922	0	0	.
1	1330993	1330995	0.0264643	0.0147035	0	0	.
1	1331007	1331009	0.0263348	0.0144907	0	0	.
1	1331011	1331013	0.0264114	0.0145724	0	0	.
1	1331016	1331018	0.0263226	0.0145398	0	0	.
1	1331028	1331030	0.0261364	0.014488	0	0	.
1	1331051	1331053	0.0261691	0.0145041	0	0	.
1	1331063	1331065	0.026188	0.0145135	0	0	.
1	1331116	1331118	0.0260203	0.0144305	0	0	.
1	1331143	1331145	0.0258566	0.0143763	0	0	.
1	1331185	1331187	0.0257833	0.014326	0	0	.
1	1331208	1331210	0.0256337	0.0140735	0	0	.
1	1331213	1331215	0.0254561	0.0140817	0	0	.
1	1331252	1331254	0.0254279	0.0141012	0	0	.
1	1331265	1331267	0.0253563	0.0140595	0	0	.
1	1331266	1331268	0.0254037	0.0140881	0	0	.
1	1331286	1331288	0.0254006	0.014008	0	0	.
1	1331343	1331345	0.0253409	0.014022	0	0	.
1	1331364	1331366	0.0252224	0.0139399	0	0	.
1	1331550	1331552	0.0251442	0.0139825	0	0	.
1	1331556	1331558	0.0250386	0.0139769	0	0	.
1	1331590	1331592	0.0251048	0.0139748	0	0	.
1	1331616	1331618	0.0252371	0.0137739	0	0	.
1	1331635	1331637	0.0250923	0.0138016	0	0	.
1	1331669	1331671	0.0253342	0.0138603	0	0	.
1	1331674	1331676	0.0253683	0.0139645	0	0	.
1	1331682	1331684	0.0253911	0.0140542	0	0	.
1	1331691	1331693	0.0254427	0.0140636	0	0	.
1	1331707	1331709	0.0255431	0.0141074	0	0	.
1	1331725	1331727	0.0256459	0.0140798	0	0	.
1	1331727	1331729	0.0257142	0.0141092	0	0	.
1	1331750	1331752	0.0257824	0.0141386	0	0	.
1	1331751	1331753	0.0257122	0.0143736	0	0	.
1	1331848	1331850	0.0257506	0.0143926	0	0	.
1	1331853	1331855	0.0257516	0.0144623	0	0	.
1	1331940	1331942	0.0257571	0.014433	0	0	.
1	1332006	1332008	0.0256717	0.0145012	0	0	.
1	1332030	1332032	0.0257006	0.0145388	0	0	.
1	1332143	1332145	0.0256666	0.0145888	0	0	.
1	1332155	1332157	0.0256556	0.014658	0	0	.
1	1332600	1332602	0.0256678	0.0145981	0	0	.
1	1332665	1332667	0.0255757	0.0145291	0	0	.
1	1332670	1332672	0.0255286	0.0145684	0	0	.
1	1332697	1332699	0.0255494	0.0145679	0	0	.
1	1332741	1332743	0.0252594	0.0144877	0	0	.
1	1332787	1332789	0.0252169	0.014561	0	0	.
1	1332825	1332827	0.0251891	0.0145776	0	0	.
1	1332852	1332854	0.025153	0.0145035	0	0	.
1	1332891	1332893	0.0251169	0.0144293	0	0	.
1	1332917	1332919	0.0251522	0.0145417	0	0	.
1	1333033	1333035	0.0262834	0.0146688	0	0	.
1	1333084	1333086	0.0260846	0.0148112	0	0	.
1	1333155	1333157	0.0260266	0.0149123	0	0	.
1	1333204	1333206	0.0257673	0.0151144	0	0	.
1	1333234	1333236	0.0254881	0.0151576	0	0	.
1	1333260	1333262	0.0254092	0.0150521	0	0	.
1	1333263	1333265	0.025238	0.0150854	0	0	.
1	1333271	1333273	0.0249397	0.0150811	0	0	.
1	1333294	1333296	0.0249306	0.0150109	0	0	.
1	1333371	1333373	0.0251989	0.0151627	0	0	.
1	1333393	1333395	0.025162	0.0151905	0	0	.
1	1333395	1333397	0.0250894	0.0152161	0	0	.
1	1333396	1333398	0.0249811	0.015191	0	0	.
1	1333402	1333404	0.0251626	0.0153713	0	0	.
1	1333408	1333410	0.0253616	0.0155479	0	0	.
1	1333414	1333416	0.0250463	0.0155223	0	0	.
1	1333424	1333426	0.0247859	0.0155756	0	0	.
1	1333426	1333428	0.0249132	0.0157644	0	0	.
1	1333432	1333434	0.0246802	0.0158416	0	0	.
1	1333435	1333437	0.0244265	0.0158875	0	0	.
1	1333436	1333438	0.0243064	0.0159642	0	0	.
1	1333554	1333556	0.0241868	0.0160406	0	0	.
1	1333597	1333599	0.0236239	0.0161306	0	0	.
1	1333612	1333614	0.0236606	0.0157626	0	0	.
1	1333620	1333622	0.0233846	0.0158266	0	0	.
1	1333920	1333922	0.0235082	0.0158746	0	0	.
1	1333978	1333980	0.0236645	0.0158627	0	0	.
1	1333990	1333992	0.0236427	0.0158541	0	0	.
1	1334013	1334015	0.023657	0.0158715	0	0	.
1	1334030	1334032	0.0237472	0.0158878	0	0	.
1	1334034	1334036	0.0236299	0.015869	0	0	.
1	1334040	1334042	0.0236875	0.0158464	0	0	.
1	1334043	1334045	0.0238164	0.0158282	0	0	.
1	1334045	1334047	0.0238323	0.0158763	0	0	.
1	1334125	1334127	0.0238559	0.0159162	0	0	.
1	1334129	1334131	0.0234099	0.0159619	0	0	.
1	1334137	1334139	0.0232122	0.0159785	0	0	.
1	1334143	1334145	0.023389	0.0159811	0	0	.
1	1334145	1334147	0.0232266	0.016172	0	0	.
1	1336231	1336233	0.0231908	0.0162029	0	0	.
1	1336246	1336248	0.0229305	0.016258	0	0	.
1	1336260	1336262	0.0229496	0.0162052	0	0	.
1	1336265	1336267	0.0224009	0.0162726	0	0	.
1	1336270	1336272	0.022348	0.0162064	0	0	.
1	1336274	1336276	0.0220452	0.0161484	0	0	.
1	1336284	1336286	0.0220171	0.0161488	0	0	.
1	1336286	1336288	0.0217756	0.0161012	0	0	.
1	1336288	1336290	0.0219195	0.0161519	0	0	.
1	1336295	1336297	0.0219195	0.0161519	0	0	.
1	1336299	1336301	0.0218328	0.0162295	0	0	.
1	1336309	1336311	0.0217412	0.0162425	0	0	.
1	1336310	1336312	0.0214925	0.0161452	0	0	.
1	1336321	1336323	0.0216217	0.0161964	0	0	.
1	1336330	1336332	0.0216989	0.0162024	0	0	.
1	1336339	1336341	0.0215764	0.0162655	0	0	.
1	1336345	1336347	0.0213977	0.0163089	0	0	.
1	1336357	1336359	0.0213325	0.0161684	0	0	.
1	1336362	1336364	0.0212549	0.0161273	0	0	.
1	1336366	1336368	0.0209838	0.0161432	0	0	.
1	1336369	1336371	0.0207532	0.0162	0	0	.
1	1336378	1336380	0.0206718	0.0161591	0	0	.
1	1336379	1336381	0.0205066	0.0160828	0	0	.
1	1336405	1336407	0.0202975	0.0161049	0	0	.
1	1336410	1336412	0.0202941	0.0162532	0	0	.
1	1336412	1336414	0.0202668	0.0162948	0	0	.
1	1336417	1336419	0.0202285	0.0163825	0	0	.
1	1336419	1336421	0.0199786	0.0162805	0	0	.
1	1336423	1336425	0.0200086	0.0162964	0	0	.
1	1336430	1336432	0.0199941	0.0162691	0	0	.
1	1336445	1336447	0.0195843	0.0162706	0	0	.
1	1336461	1336463	0.0193527	0.0161733	0	0	.
1	1336481	1336483	0.018993	0.0163434	0	0	.
1	1336489	1336491	0.0190294	0.0163383	0	0	.
1	1336493	1336495	0.0186644	0.0163876	0	0	.
1	1336498	1336500	0.0187871	0.0164616	0	0	.
1	1336507	1336509	0.0183581	0.0167521	0	0	.
1	1336523	1336525	0.0184924	0.0167305	0	0	.
1	1336527	1336529	0.017725	0.0167589	0	0	.
1	1336535	1336537	0.0176833	0.0166007	0	0	.
1	1336539	1336541	0.0177716	0.016499	0	0	.
1	1336544	1336546	0.0177688	0.0163855	0	0	.
1	1336561	1336563	0.0177353	0.0165436	0	0	.
1	1366355	1366357	0.0178239	0.0164064	0	0	.
1	1366401	1366403	0.0177996	0.0163455	0	0	.
1	1366442	1366444	0.0176948	0.0161915	0	0	.
1	1366496	1366498	0.0177248	0.0162008	0	0	.
1	1366503	1366505	0.0182729	0.0164455	0	0	.
1	1366521	1366523	0.0188185	0.0166872	0	0	.
1	1366522	1366524	0.0188158	0.016745	0	0	.
1	1366541	1366543	0.0193812	0.0170074	0	0	.
1	1366580	1366582	0.0193507	0.0170669	0	0	.
1	1366592	1366594	0.0193148	0.0170968	0	0	.
1	1366595	1366597	0.0193151	0.0171367	0	0	.
1	1366648	1366650	0.0193499	0.0171798	0	0	.
1	1366654	1366656	0.0192844	0.017214	0	0	.
1	1366679	1366681	0.0192984	0.0172101	0	0	.
1	1366702	1366704	0.0193733	0.0172123	0	0	.
1	1366706	1366708	0.0193685	0.0172332	0	0	.
1	1366707	1366709	0.0192326	0.0172458	0	0	.
1	1366759	1366761	0.019231	0.0172322	0	0	.
1	1366783	1366785	0.0192883	0.0172186	0	0	.
1	1366799	1366801	0.0193136	0.0172525	0	0	.
1	1366815	1366817	0.0192351	0.0172603	0	0	.
1	1366816	1366818	0.0193987	0.0173661	0	0	.
1	1366825	1366827	0.0193563	0.0174004	0	0	.
1	1366888	1366890	0.0195208	0.0175072	0	0	.
1	1366903	1366905	0.0195192	0.0174963	0	0	.
1	1366918	1366920	0.0194802	0.0175002	0	0	.
1	1366927	1366929	0.0194658	0.0175023	0	0	.
1	1366958	1366960	0.0194034	0.0175285	0	0	.
1	1366966	1366968	0.0194025	0.0175378	0	0	.
1	1366977	1366979	0.0194304	0.017708	0	0	.
1	1367349	1367351	0.0195288	0.01784	0	0	.
1	1367354	1367356	0.0194488	0.0179177	0	0	.
1	1367440	1367442	0.0192228	0.0180317	0	0	.
1	1367473	1367475	0.0188872	0.0180977	0	0	.
1	1367479	1367481	0.0186546	0.0181807	0	0	.
1	1367495	1367497	0.0183392	0.0182707	0	0	.
1	1367502	1367504	0.0181037	0.0183548	0	0	.
1	1367504	1367506	0.0182278	0.0184522	0	0	.
1	1367523	1367525	0.0180073	0.0186533	0	0	.
1	1367531	1367533	0.017956	0.0186401	0	0	.
1	1367606	1367608	0.0181024	0.0187444	0	0	.
1	1367622	1367624	0.0182466	0.0188754	0	0	.
1	1367635	1367637	0.0183569	0.0189619	0	0	.
1	1367657	1367659	0.0182281	0.0190217	0	0	.
1	1367704	1367706	0.018326	0.0191107	0	0	.
1	1367722	1367724	0.0184149	0.0191926	0	0	.
1	1367734	1367736	0.0181253	0.0192743	0	0	.
1	1367764	1367766	0.0180375	0.0192319	0	0	.
1	1367791	1367793	0.0181285	0.019323	0	0	.
1	1367835	1367837	0.0182656	0.019428	0	0	.
1	1367899	1367901	0.0179101	0.0195999	0	0	.
1	1367905	1367907	0.0178448	0.0195705	0	0	.
1	1367909	1367911	0.017906	0.0195717	0	0	.
1	1367926	1367928	0.0180484	0.0196709	0	0	.
1	1367950	1367952	0.0183387	0.0196661	0	0	.
1	1368003	1368005	0.0184506	0.0197867	0	0	.
1	1368088	1368090	0.0184393	0.0197788	0	0	.
1	1368090	1368092	0.0184416	0.0197982	0	0	.
1	1368125	1368127	0.0181957	0.0198158	0	0	.
1	1368130	1368132	0.0178538	0.0199491	0	0	.
1	1368154	1368156	0.017369	0.0200409	0	0	.
1	1368161	1368163	0.0174147	0.0200452	0	0	.
1	1368203	1368205	0.0173206	0.0200256	0	0	.
1	1368219	1368221	0.0174775	0.0201179	0	0	.
1	1368347	1368349	0.0172383	0.0201911	0	0	.
1	1368377	1368379	0.0172978	0.0201903	0	0	.
1	1368402	1368404	0.0174034	0.0201754	0	0	.
1	1368403	1368405	0.0171536	0.0202678	0	0	.
1	1368443	1368445	0.0169329	0.0203703	0	0	.
1	1368461	1368463	0.0170718	0.0203697	0	0	.
1	1368464	1368466	0.0167835	0.0204387	0	0	.
1	1368467	1368469	0.0167888	0.0203956	0	0	.
1	1368473	1368475	0.0167708	0.0204039	0	0	.
1	1368539	1368541	0.0167761	0.0203606	0	0	.
1	1368557	1368559	0.0166207	0.020239	0	0	.
1	1368596	1368598	0.016375	0.0203079	0	0	.
1	1368606	1368608	0.0161193	0.020472	0	0	.
1	1368611	1368613	0.0160707	0.0204567	0	0	.
1	1368629	1368631	0.0162672	0.0205522	0	0	.
1	1368637	1368639	0.0162252	0.0206337	0	0	.
1	1368641	1368643	0.0162267	0.0206662	0	0	.
1	1368643	1368645	0.0162528	0.0207924	0	0	.
1	1368646	1368648	0.016377	0.0208093	0	0	.
1	1368693	1368695	0.0166085	0.0207207	0	0	.
1	1368695	1368697	0.0164414	0.0207942	0	0	.
1	1368708	1368710	0.0162734	0.0208681	0	0	.
1	1368741	1368743	0.0165154	0.02098	0	0	.
1	1368793	1368795	0.0165536	0.021044	0	0	.
1	1368799	1368801	0.0162415	0.0212754	0	0	.
1	1368801	1368803	0.015944	0.0214217	0	0	.
1	1368821	1368823	0.0158701	0.0212334	0	0	.
1	1368853	1368855	0.0160157	0.0213014	0	0	.
1	1368889	1368891	0.0161384	0.0212969	0	0	.
1	1368905	1368907	0.0159292	0.0213766	0	0	.
1	1368939	1368941	0.0160177	0.021375	0	0	.
1	1368993	1368995	0.0159218	0.0213587	0	0	.
1	1368996	1368998	0.0156505	0.0211033	0	0	.
1	1369002	1369004	0.0157323	0.0210695	0	0	.
1	1369038	1369040	0.0158918	0.0210067	0	0	.
1	1369105	1369107	0.0159105	0.02083	0	0	.
1	1369107	1369109	0.0160611	0.0208304	0	0	.
1	1369148	1369150	0.0159882	0.020827	0	0	.
1	1369149	1369151	0.0161583	0.0207736	0	0	.
1	1369155	1369157	0.0162623	0.0205886	0	0	.
1	1369214	1369216	0.0163525	0.0205647	0	0	.
1	1369226	1369228	0.0170809	0.0205995	0	0	.
1	1369234	1369236	0.0171634	0.0205903	0	0	.
1	1369250	1369252	0.0172324	0.0205542	0	0	.
1	1369256	1369258	0.0170284	0.0205073	0	0	.
1	1369259	1369261	0.0170789	0.0205183	0	0	.
1	1369262	1369264	0.0171033	0.0204258	0	0	.
1	1369271	1369273	0.0169502	0.0203622	0	0	.
1	1369275	1369277	0.0170469	0.0204033	0	0	.
1	1369278	1369280	0.0178219	0.0205059	0	0	.
1	1369283	1369285	0.0178844	0.020464	0	0	.
1	1369292	1369294	0.0180149	0.0204197	0	0	.
1	1369295	1369297	0.0179568	0.0203657	0	0	.
1	1369304	1369306	0.0178062	0.0203021	0	0	.
1	1369331	1369333	0.0176546	0.0202382	0	0	.
1	1369388	1369390	0.0178388	0.0202604	0	0	.
1	1369400	1369402	0.0178927	0.0202868	0	0	.
1	1369433	1369435	0.0179918	0.0202666	0	0	.
1	1369446	1369448	0.0180486	0.0203206	0	0	.
1	1369509	1369511	0.0180422	0.0202422	0	0	.
1	1369515	1369517	0.0181308	0.0201331	0	0	.
1	1369530	1369532	0.0182733	0.0201663	0	0	.
1	1369547	1369549	0.018312	0.0202545	0	0	.
1	1369548	1369550	0.0184899	0.0203676	0	0	.
1	1369614	1369616	0.018544	0.0204451	0	0	.
1	1369616	1369618	0.0187242	0.020394	0	0	.
1	1370628	1370630	0.0186191	0.0204587	0	0	.
1	1370647	1370649	0.0188041	0.0203425	0	0	.
1	1370707	1370709	0.0188767	0.0203422	0	0	.
1	1370716	1370718	0.0187663	0.0202952	0	0	.
1	1370776	1370778	0.0188748	0.0202952	0	0	.
1	1370791	1370793	0.0192099	0.0202372	0	0	.
1	1370803	1370805	0.0192467	0.0203244	0	0	.
1	1370809	1370811	0.0192722	0.0202134	0	0	.
1	1370826	1370828	0.019426	0.0202255	0	0	.
1	1370842	1370844	0.0193267	0.0200758	0	0	.
1	1370883	1370885	0.0194292	0.0200731	0	0	.
1	1370898	1370900	0.0194655	0.0199887	0	0	.
1	1370912	1370914	0.0196206	0.0197734	0	0	.
1	1370914	1370916	0.0196571	0.0196887	0	0	.
1	1370925	1370927	0.0197016	0.0197114	0	0	.
1	1370960	1370962	0.0196762	0.0196158	0	0	.
1	1370979	1370981	0.019521	0.0196228	0	0	.
1	1370998	1371000	0.019496	0.0196134	0	0	.
1	1371006	1371008	0.0194185	0.019629	0	0	.
1	1371038	1371040	0.0195471	0.0194359	0	0	.
1	1371040	1371042	0.0195528	0.0195035	0	0	.
1	1371067	1371069	0.0195598	0.0195359	0	0	.
1	1371083	1371085	0.0196037	0.0194865	0	0	.
1	1371110	1371112	0.0195052	0.0195102	0	0	.
1	1371131	1371133	0.019721	0.0194984	0	0	.
1	1371134	1371136	0.0199814	0.0192575	0	0	.
1	1371214	1371216	0.0199809	0.0192405	0	0	.
1	1371222	1371224	0.0199564	0.0192046	0	0	.
1	1371231	1371233	0.0198196	0.0191264	0	0	.
1	1371244	1371246	0.0198549	0.0191683	0	0	.
1	1371254	1371256	0.0200516	0.0191165	0	0	.
1	1371269	1371271	0.0202987	0.0191165	0	0	.
1	1371292	1371294	0.0204396	0.0190311	0	0	.
1	1371329	1371331	0.020479	0.0190621	0	0	.
1	1371417	1371419	0.0205251	0.0190846	0	0	.
1	1371476	1371478	0.0204379	0.0190841	0	0	.
1	1371479	1371481	0.0201664	0.0191765	0	0	.
1	1371491	1371493	0.0201882	0.0191745	0	0	.
1	1371500	1371502	0.0199971	0.0192533	0	0	.
1	1371516	1371518	0.0201066	0.0192549	0	0	.
1	1371542	1371544	0.0200767	0.019342	0	0	.
1	1371600	1371602	0.0201726	0.0193182	0	0	.
1	1371634	1371636	0.0202186	0.0193409	0	0	.
1	1371657	1371659	0.0203527	0.0192339	0	0	.
1	1371708	1371710	0.020392	0.0192457	0	0	.
1	1371711	1371713	0.0204473	0.0191455	0	0	.
1	1371722	1371724	0.0202347	0.0191111	0	0	.
1	1371728	1371730	0.0201507	0.0191098	0	0	.
1	1371771	1371773	0.0203515	0.0186194	0	0	.
1	1371782	1371784	0.0203841	0.0187479	0	0	.
1	1371927	1371929	0.0205386	0.0187839	0	0	.
1	1371988	1371990	0.0206263	0.0187363	0	0	.
1	1372022	1372024	0.0209669	0.018529	0	0	.
1	1372052	1372054	0.0208369	0.018428	0	0	.
1	1372094	1372096	0.0207562	0.0183848	0	0	.
1	1372173	1372175	0.0209744	0.017883	0	0	.
1	1372183	1372185	0.0209377	0.0178943	0	0	.
1	1372212	1372214	0.0209644	0.0179569	0	0	.
1	1372215	1372217	0.0212205	0.0177489	0	0	.
1	1372255	1372257	0.021322	0.0175778	0	0	.
1	1372276	1372278	0.0217421	0.0175817	0	0	.
1	1372331	1372333	0.0219919	0.0175331	0	0	.
1	1372341	1372343	0.0222442	0.0174658	0	0	.
1	1372415	1372417	0.0222886	0.0175393	0	0	.
1	1372444	1372446	0.0222955	0.0175111	0	0	.
1	1372463	1372465	0.0222344	0.0175183	0	0	.
1	1372480	1372482	0.0222359	0.01757	0	0	.
1	1372526	1372528	0.0223067	0.0175882	0	0	.
1	1372541	1372543	0.022386	0.0175004	0	0	.
1	1372544	1372546	0.0200678	0.0174398	0	0	.
1	1372562	1372564	0.0193308	0.0175012	0	0	.
1	1372580	1372582	0.0193568	0.0176984	0	0	.
1	1372599	1372601	0.0193839	0.0176689	0	0	.
1	1372616	1372618	0.0192259	0.0174925	0	0	.
1	1372649	1372651	0.0191323	0.0174502	0	0	.
1	1372743	1372745	0.0191091	0.0174333	0	0	.
1	1372760	1372762	0.0190935	0.017414	0	0	.
1	1372778	1372780	0.0190822	0.0173423	0	0	.
1	1372844	1372846	0.0190641	0.0174334	0	0	.
1	1372865	1372867	0.0187997	0.0172408	0	0	.
1	1372871	1372873	0.0187998	0.0173099	0	0	.
1	1372879	1372881	0.0189939	0.0173875	0	0	.
1	1372892	1372894	0.0192696	0.017354	0	0	.
1	1372913	1372915	0.0194287	0.0171133	0	0	.
1	1372947	1372949	0.0196158	0.0171473	0	0	.
1	1372952	1372954	0.0197725	0.0170013	0	0	.
1	1372957	1372959	0.0198194	0.016992	0	0	.
1	1372993	1372995	0.0196418	0.0169572	0	0	.
1	1373010	1373012	0.0196992	0.0168674	0	0	.
1	1373062	1373064	0.0197243	0.0169303	0	0	.
1	1373084	1373086	0.0196155	0.0168666	0	0	.
1	1373154	1373156	0.0196451	0.0169264	0	0	.
1	1373171	1373173	0.0194796	0.0167797	0	0	.
1	1373181	1373183	0.0195433	0.0167888	0	0	.
1	1373182	1373184	0.0193567	0.0168608	0	0	.
1	1373195	1373197	0.0194917	0.0169207	0	0	.
1	1373198	1373200	0.0196863	0.0166884	0	0	.
1	1373236	1373238	0.0197528	0.0167038	0	0	.
1	1430678	1430680	0.0197567	0.016907	0	0	.
1	1430685	1430687	0.0199331	0.0170451	0	0	.
1	1430686	1430688	0.0199441	0.0170176	0	0	.
1	1430701	1430703	0.0198594	0.0169964	0	0	.
1	1430702	1430704	0.0200505	0.0171445	0	0	.
1	1430729	1430731	0.0205165	0.0170652	0	0	.
1	1430730	1430732	0.0208131	0.0171258	0	0	.
1	1430735	1430737	0.0209545	0.0171477	0	0	.
1	1430746	1430748	0.0212799	0.0172775	0	0	.
1	1430757	1430759	0.0215178	0.0173916	0	0	.
1	1430791	1430793	0.0215736	0.0169474	0	0	.
1	1430849	1430851	0.0218017	0.0170876	0	0	.
1	1430881	1430883	0.0220071	0.0172291	0	0	.
1	1430913	1430915	0.0222133	0.0172962	0	0	.
1	1430932	1430934	0.0222042	0.016707	0	0	.
1	1430960	1430962	0.0224167	0.0168068	0	0	.
1	1430963	1430965	0.0224628	0.0167767	0	0	.
1	1430967	1430969	0.0226741	0.0168759	0	0	.
1	1431005	1431007	0.0227852	0.0168946	0	0	.
1	1431009	1431011	0.0230261	0.0169503	0	0	.
1	1431026	1431028	0.023006	0.016822	0	0	.
1	1431027	1431029	0.0229951	0.0163695	0	0	.
1	1431846	1431848	0.0232321	0.0164256	0	0	.
1	1431873	1431875	0.0234839	0.0164927	0	0	.
1	1431891	1431893	0.0234488	0.0163994	0	0	.
1	1431956	1431958	0.0235208	0.0164035	0	0	.
1	1431987	1431989	0.0235963	0.0164196	0	0	.
1	1431988	1431990	0.0233604	0.0164848	0	0	.
1	1432395	1432397	0.0232465	0.0165268	0	0	.
1	1432410	1432412	0.0234204	0.0166503	0	0	.
1	1432471	1432473	0.0235507	0.0167379	0	0	.
1	1432472	1432474	0.023623	0.0166886	0	0	.
1	1432484	1432486	0.0238565	0.0167634	0	0	.
1	1432486	1432488	0.0240277	0.0167556	0	0	.
1	1432492	1432494	0.0240774	0.0168279	0	0	.
1	1432495	1432497	0.0241172	0.0168812	0	0	.
1	1432500	1432502	0.0242606	0.016927	0	0	.
1	1432501	1432503	0.0244049	0.016973	0	0	.
1	1432502	1432504	0.0243806	0.0169732	0	0	.
1	1432597	1432599	0.0244515	0.0170266	0	0	.
1	1432615	1432617	0.0245008	0.0169458	0	0	.
1	1432618	1432620	0.02464	0.0168689	0	0	.
1	1432689	1432691	0.0245935	0.0168527	0	0	.
1	1433051	1433053	0.0246403	0.0168029	0	0	.
1	1433058	1433060	0.0247592	0.0169352	0	0	.
1	1433059	1433061	0.0249061	0.0170273	0	0	.
1	1433061	1433063	0.025176	0.017088	0	0	.
1	1433062	1433064	0.0253798	0.0171582	0	0	.
1	1433064	1433066	0.0256226	0.0172366	0	0	.
1	1433067	1433069	0.0258833	0.0173343	0	0	.
1	1433070	1433072	0.0261257	0.0174101	0	0	.
1	1433093	1433095	0.026263	0.0174671	0	0	.
1	1433115	1433117	0.0263743	0.0174667	0	0	.
1	1433125	1433127	0.0263319	0.0174668	0	0	.
1	1433140	1433142	0.0263979	0.0175651	0	0	.
1	1433161	1433163	0.0264214	0.0175795	0	0	.
1	1433259	1433261	0.0264356	0.0177006	0	0	.
1	1433341	1433343	0.026622	0.0177163	0	0	.
1	1435411	1435413	0.026792	0.0178218	0	0	.
1	1435414	1435416	0.0269936	0.0178414	0	0	.
1	1435425	1435427	0.027186	0.0178478	0	0	.
1	1435456	1435458	0.0271744	0.0179015	0	0	.
1	1435458	1435460	0.0270448	0.0179485	0	0	.
1	1435461	1435463	0.027121	0.0180721	0	0	.
1	1435469	1435471	0.0268518	0.0180059	0	0	.
1	1435476	1435478	0.0268874	0.017891	0	0	.
1	1435511	1435513	0.0267904	0.017747	0	0	.
1	1435525	1435527	0.0267215	0.0178185	0	0	.
1	1435531	1435533	0.0264793	0.0178365	0	0	.
1	1435542	1435544	0.0263254	0.017798	0	0	.
1	1435547	1435549	0.0260682	0.0178452	0	0	.
1	1435549	1435551	0.025991	0.017803	0	0	.
1	1435578	1435580	0.0259493	0.0175085	0	0	.
1	1435597	1435599	0.0261213	0.0174992	0	0	.
1	1435620	1435622	0.0264423	0.0172848	0	0	.
1	1435623	1435625	0.0264187	0.017238	0	0	.
1	1435636	1435638	0.0264071	0.0171678	0	0	.
1	1435638	1435640	0.0265823	0.0171216	0	0	.
1	1435649	1435651	0.0265405	0.017016	0	0	.
1	1435653	1435655	0.026592	0.0169793	0	0	.
1	1435662	1435664	0.0264384	0.0173222	0	0	.
1	1435672	1435674	0.0264118	0.0174277	0	0	.
1	1435689	1435691	0.0266337	0.0173796	0	0	.
1	1435712	1435714	0.0264912	0.0174458	0	0	.
1	1435714	1435716	0.0265249	0.0176449	0	0	.
1	1435787	1435789	0.0265537	0.0176894	0	0	.
1	1435792	1435794	0.0265878	0.0176912	0	0	.
1	1435793	1435795	0.0266079	0.0176899	0	0	.
1	1435834	1435836	0.0266508	0.0177585	0	0	.
1	1441611	1441613	0.0266351	0.0176428	0	0	.
1	1441645	1441647	0.0250445	0.0174857	0	0	.
1	1441653	1441655	0.0252097	0.0172814	0	0	.
1	1441882	1441884	0.0251522	0.017234	0	0	.
1	1441883	1441885	0.0252694	0.0170523	0	0	.
1	1441894	1441896	0.025249	0.0170628	0	0	.
1	1441895	1441897	0.0252312	0.0171797	0	0	.
1	1442030	1442032	0.0251021	0.0173114	0	0	.
1	1442044	1442046	0.025247	0.0174116	0	0	.
1	1442045	1442047	0.0252747	0.0174724	0	0	.
1	1442084	1442086	0.024486	0.0174747	0	0	.
1	1442092	1442094	0.0243346	0.017575	0	0	.
1	1442103	1442105	0.0240079	0.017596	0	0	.
1	1442121	1442123	0.024116	0.0176174	0	0	.
1	1442139	1442141	0.0234286	0.0174326	0	0	.
1	1442143	1442145	0.0227226	0.0173161	0	0	.
1	1442154	1442156	0.0227973	0.0174046	0	0	.
1	1442195	1442197	0.0227654	0.0177302	0	0	.
1	1442201	1442203	0.0222452	0.0176427	0	0	.
1	1442219	1442221	0.0222513	0.0176973	0	0	.
1	1442240	1442242	0.022218	0.0178512	0	0	.
1	1442256	1442258	0.0221375	0.0179038	0	0	.
1	1442276	1442278	0.0222095	0.0178681	0	0	.
1	1447666	1447668	0.0221282	0.0179212	0	0	.
1	1447703	1447705	0.022095	0.0180674	0	0	.
1	1447720	1447722	0.0221868	0.0181281	0	0	.
1	1447732	1447734	0.0222467	0.0181512	0	0	.
1	1447737	1447739	0.0220734	0.0182508	0	0	.
1	1447738	1447740	0.0220634	0.0182816	0	0	.
1	1447816	1447818	0.022052	0.0183399	0	0	.
1	1447829	1447831	0.0220031	0.0183311	0	0	.
1	1447835	1447837	0.0222035	0.0183753	0	0	.
1	1447844	1447846	0.0221992	0.0184854	0	0	.
1	1447981	1447983	0.0222451	0.0185483	0	0	.
1	1448903	1448905	0.0222034	0.0185327	0	0	.
1	1449116	1449118	0.0219812	0.0184876	0	0	.
1	1463028	1463030	0.022007	0.0187239	0	0	.
1	1463057	1463059	0.0222491	0.0188075	0	0	.
1	1463061	1463063	0.0221137	0.0189771	0	0	.
1	1463072	1463074	0.0223574	0.0187222	0	0	.
1	1463077	1463079	0.0222374	0.0187767	0	0	.
1	1463094	1463096	0.0220953	0.0188007	0	0	.
1	1463098	1463100	0.0221544	0.0189149	0	0	.
1	1463154	1463156	0.0223237	0.0189761	0	0	.
1	1463176	1463178	0.0223524	0.0190889	0	0	.
1	1463194	1463196	0.0225705	0.0191081	0	0	.
1	1463217	1463219	0.0228131	0.019227	0	0	.
1	1463224	1463226	0.023031	0.0193558	0	0	.
1	1463252	1463254	0.0231699	0.0192884	0	0	.
1	1463253	1463255	0.023174	0.0193836	0	0	.
1	1463309	1463311	0.0231833	0.0193942	0	0	.
1	1463347	1463349	0.0233715	0.019365	0	0	.
1	1463416	1463418	0.0236154	0.0195014	0	0	.
1	1463450	1463452	0.0236261	0.0194881	0	0	.
1	1465738	1465740	0.0237153	0.0195391	0	0	.
1	1465741	1465743	0.0238886	0.0196141	0	0	.
1	1501801	1501803	0.024097	0.0197099	0	0	.
1	1501802	1501804	0.0243802	0.0197519	0	0	.
1	1501808	1501810	0.0247005	0.0198158	0	0	.
1	1501811	1501813	0.0251581	0.0199343	0	0	.
1	1501818	1501820	0.0253775	0.0200127	0	0	.
1	1501898	1501900	0.0255223	0.0200959	0	0	.
1	1501908	1501910	0.026016	0.0202264	0	0	.
1	1501922	1501924	0.0262779	0.0203771	0	0	.
1	1501939	1501941	0.0262995	0.0203093	0	0	.
1	1501955	1501957	0.0263676	0.0203111	0	0	.
1	1501999	1502001	0.0264259	0.0203325	0	0	.
1	1502002	1502004	0.0267204	0.0204876	0	0	.
1	1502057	1502059	0.0270813	0.0206343	0	0	.
1	1502077	1502079	0.0271586	0.0206991	0	0	.
1	1502106	1502108	0.02747	0.0208673	0	0	.
1	1534336	1534338	0.0277337	0.021019	0	0	.
1	1534340	1534342	0.0278011	0.0209263	0	0	.
1	1534360	1534362	0.0278305	0.0209628	0	0	.
1	1542870	1542872	0.0278596	0.0209839	0	0	.
1	1542954	1542956	0.0272021	0.0209854	0	0	.
1	1542967	1542969	0.0272748	0.0206538	0	0	.
1	1542984	1542986	0.0271981	0.0208687	0	0	.
1	1542989	1542991	0.0274781	0.0209347	0	0	.
1	1543213	1543215	0.027741	0.0210493	0	0	.
1	1543476	1543478	0.0276054	0.0209773	0	0	.
1	1543561	1543563	0.0275219	0.0209023	0	0	.
1	1543600	1543602	0.0271918	0.0206958	0	0	.
1	1543623	1543625	0.0270517	0.0206606	0	0	.
1	1543626	1543628	0.0273413	0.0208699	0	0	.
1	1548753	1548755	0.027522	0.0209332	0	0	.
1	1548778	1548780	0.0274724	0.0210947	0	0	.
1	1548788	1548790	0.0267607	0.0206926	0	0	.
1	1548811	1548813	0.0259779	0.0203363	0	0	.
1	1548818	1548820	0.0259444	0.0202577	0	0	.
1	1548819	1548821	0.0252558	0.0199485	0	0	.
1	1548867	1548869	0.0253059	0.0198813	0	0	.
1	1548887	1548889	0.0252846	0.0198712	0	0	.
1	1548891	1548893	0.0256245	0.0197115	0	0	.
1	1548906	1548908	0.0255913	0.0196706	0	0	.
1	1548924	1548926	0.0255337	0.0196446	0	0	.
1	1548960	1548962	0.0255067	0.0196281	0	0	.
1	1565150	1565152	0.0255574	0.0196524	0	0	.
1	1565170	1565172	0.0255947	0.019679	0	0	.
1	1565179	1565181	0.0256807	0.0197021	0	0	.
1	1565199	1565201	0.0256843	0.0197315	0	0	.
1	1565236	1565238	0.0256189	0.0197167	0	0	.
1	1565303	1565305	0.0256761	0.0197899	0	0	.
1	1565305	1565307	0.0257417	0.0198161	0	0	.
1	1565350	1565352	0.0256536	0.0198339	0	0	.
1	1565416	1565418	0.0258146	0.0199965	0	0	.
1	1565451	1565453	0.0259109	0.0199867	0	0	.
1	1565511	1565513	0.0260825	0.019914	0	0	.
1	1565553	1565555	0.0263687	0.0198408	0	0	.
1	1565567	1565569	0.0263724	0.0198531	0	0	.
1	1565641	1565643	0.0265294	0.0198413	0	0	.
1	1565656	1565658	0.0263323	0.0197137	0	0	.
1	1565667	1565669	0.026342	0.0195621	0	0	.
1	1565768	1565770	0.0263716	0.0195686	0	0	.
1	1565775	1565777	0.026324	0.0194113	0	0	.
1	1565793	1565795	0.0265965	0.0193197	0	0	.
1	1565802	1565804	0.0267297	0.0192783	0	0	.
1	1565824	1565826	0.0275469	0.0191292	0	0	.
1	1565894	1565896	0.0277667	0.0192441	0	0	.
1	1565900	1565902	0.0277798	0.0192582	0	0	.
1	1565983	1565985	0.0278967	0.0195509	0	0	.
1	1566020	1566022	0.0279391	0.0195202	0	0	.
1	1566056	1566058	0.0278961	0.0194544	0	0	.
1	1566150	1566152	0.0279598	0.0194726	0	0	.
1	1566267	1566269	0.0285735	0.0193108	0	0	.
1	1566321	1566323	0.0283833	0.0192022	0	0	.
1	1566327	1566329	0.0285497	0.0190747	0	0	.
1	1566328	1566330	0.0283955	0.0190541	0	0	.
1	1566334	1566336	0.0297927	0.0192071	0	0	.
1	1566378	1566380	0.029892	0.0192323	0	0	.
1	1566413	1566415	0.0301197	0.019228	0	0	.
1	1566465	1566467	0.030415	0.0192246	0	0	.
1	1566687	1566689	0.030283	0.0192751	0	0	.
1	1566694	1566696	0.0302315	0.0192224	0	0	.
1	1566870	1566872	0.0304434	0.0192043	0	0	.
1	1566878	1566880	0.0303549	0.019088	0	0	.
1	1566951	1566953	0.0314094	0.0189663	0	0	.
1	1566960	1566962	0.0311471	0.018992	0	0	.
1	1566984	1566986	0.0313247	0.0188933	0	0	.
1	1567089	1567091	0.0314996	0.0188557	0	0	.
1	1567113	1567115	0.0315879	0.0188006	0	0	.
1	1567130	1567132	0.0314884	0.0188273	0	0	.
1	1567150	1567152	0.0313872	0.0187025	0	0	.
1	1567157	1567159	0.0315552	0.018638	0	0	.
1	1568431	1568433	0.0313853	0.0185868	0	0	.
1	1568478	1568480	0.0324311	0.018498	0	0	.
1	1568502	1568504	0.0322812	0.0184349	0	0	.
1	1568514	1568516	0.0321208	0.0184139	0	0	.
1	1568532	1568534	0.0319458	0.0183537	0	0	.
1	1568615	1568617	0.0316694	0.0183221	0	0	.
1	1568633	1568635	0.0323882	0.0183196	0	0	.
1	1568637	1568639	0.0330993	0.0183171	0	0	.
1	1568645	1568647	0.033422	0.0182043	0	0	.
1	1568655	1568657	0.0337743	0.0181093	0	0	.
1	1568673	1568675	0.0338217	0.0181058	0	0	.
1	1568680	1568682	0.0340494	0.0181893	0	0	.
1	1568688	1568690	0.0349621	0.0181366	0	0	.
1	1568692	1568694	0.0353692	0.0182512	0	0	.
1	1591275	1591277	0.0360151	0.0182073	0	0	.
1	1591279	1591281	0.0361597	0.0181606	0	0	.
1	1591288	1591290	0.0365556	0.0181648	0	0	.
1	1591434	1591436	0.0378782	0.0180826	0	0	.
1	1591472	1591474	0.0379729	0.0181113	0	0	.
1	1591473	1591475	0.0379838	0.018105	0	0	.
1	1591481	1591483	0.0381233	0.0180345	0	0	.
1	1591537	1591539	0.0382675	0.0180921	0	0	.
1	1591577	1591579	0.0380988	0.0182082	0	0	.
1	1591580	1591582	0.0381691	0.0182639	0	0	.
1	1591601	1591603	0.0382386	0.0182944	0	0	.
1	1591630	1591632	0.0377909	0.018286	0	0	.
1	1591655	1591657	0.0381012	0.0183632	0	0	.
1	1591776	1591778	0.0387574	0.0183467	0	0	.
1	1591781	1591783	0.0385154	0.0183784	0	0	.
1	1591795	1591797	0.0384996	0.0184527	0	0	.
1	1591817	1591819	0.038516	0.0185095	0	0	.
1	1591835	1591837	0.0384867	0.0186121	0	0	.
1	1591892	1591894	0.0386016	0.0186715	0	0	.
1	1591922	1591924	0.038569	0.0187012	0	0	.
1	1591967	1591969	0.0387174	0.0187296	0	0	.
1	1711190	1711192	0.0391699	0.0189802	0	0	.
1	1711205	1711207	0.0405	0.0192976	0	0	.
1	1711246	1711248	0.0414099	0.0197191	0	0	.
1	1711255	1711257	0.0417644	0.0196316	0	0	.
1	1711261	1711263	0.0425725	0.0195906	0	0	.
1	1711944	1711946	0.0431424	0.0197421	0	0	.
1	1712010	1712012	0.0429595	0.0197217	0	0	.
1	1712026	1712028	0.0431007	0.0197081	0	0	.
1	1712054	1712056	0.0430682	0.0197269	0	0	.
1	1712060	1712062	0.0419765	0.0197146	0	0	.
1	1712063	1712065	0.0418445	0.0198078	0	0	.
1	1712096	1712098	0.0416773	0.0196989	0	0	.
1	1712106	1712108	0.0416453	0.0196156	0	0	.
1	1712112	1712114	0.0416362	0.0196086	0	0	.
1	1712145	1712147	0.0415811	0.0196051	0	0	.
1	1712176	1712178	0.0415904	0.01971	0	0	.
1	1750503	1750505	0.0415849	0.0197273	0	0	.
1	1750504	1750506	0.0409938	0.0195675	0	0	.
1	1750522	1750524	0.0409329	0.0196362	0	0	.
1	1750559	1750561	0.040785	0.0196242	0	0	.
1	1750566	1750568	0.041005	0.0196869	0	0	.
1	1750568	1750570	0.0409095	0.0197367	0	0	.
1	1750583	1750585	0.0407191	0.0198922	0	0	.
1	1750635	1750637	0.0406791	0.0199191	0	0	.
1	1750647	1750649	0.0405926	0.0199189	0	0	.
1	1750650	1750652	0.0405731	0.0200395	0	0	.
1	1750679	1750681	0.0404742	0.0200084	0	0	.
1	1750682	1750684	0.0403104	0.0199177	0	0	.
1	1750724	1750726	0.0402133	0.0198839	0	0	.
1	1750778	1750780	0.0400792	0.0198346	0	0	.
1	1750801	1750803	0.0399424	0.0198201	0	0	.
1	1750842	1750844	0.039764	0.0197797	0	0	.
1	1750885	1750887	0.0397173	0.0197117	0	0	.
1	1750900	1750902	0.0395034	0.0197263	0	0	.
1	1750976	1750978	0.0394548	0.019722	0	0	.
1	1750981	1750983	0.0394548	0.0196691	0	0	.
1	1750986	1750988	0.0394118	0.0196738	0	0	.
1	1750999	1751001	0.0395049	0.0196333	0	0	.
1	1751001	1751003	0.0397187	0.0196595	0	0	.
1	1751055	1751057	0.0393945	0.0197366	0	0	.
1	1819262	1819264	0.0393987	0.0196498	0	0	.
1	1819269	1819271	0.0393304	0.0197636	0	0	.
1	1826822	1826824	0.0390813	0.0197391	0	0	.
1	1826857	1826859	0.0392007	0.0198351	0	0	.
1	1826997	1826999	0.0390613	0.0197981	0	0	.
1	1827028	1827030	0.0390008	0.0198819	0	0	.
1	1827037	1827039	0.0389672	0.0198685	0	0	.
1	1827078	1827080	0.0389147	0.0198253	0	0	.
1	1827114	1827116	0.0388764	0.0197572	0	0	.
1	1827124	1827126	0.0388613	0.0197263	0	0	.
1	1827127	1827129	0.0388069	0.0197163	0	0	.
1	1827139	1827141	0.0387544	0.0197511	0	0	.
1	1827154	1827156	0.0387563	0.0197882	0	0	.
1	1827194	1827196	0.0385781	0.0197113	0	0	.
1	1827199	1827201	0.038579	0.0196403	0	0	.
1	1827225	1827227	0.0386394	0.0196591	0	0	.
1	1827295	1827297	0.0387964	0.0195207	0	0	.
1	1827319	1827321	0.0387405	0.0195207	0	0	.
1	1827325	1827327	0.0388446	0.0194707	0	0	.
1	1827331	1827333	0.0384901	0.0194968	0	0	.
1	1827398	1827400	0.0381651	0.0193709	0	0	.
1	1827409	1827411	0.0378873	0.0192705	0	0	.
1	1827444	1827446	0.0381539	0.0194318	0	0	.
1	1827445	1827447	0.0380775	0.0192979	0	0	.
1	1827462	1827464	0.0379905	0.0192657	0	0	.
1	1827473	1827475	0.0375483	0.0190745	0	0	.
1	1827475	1827477	0.0372102	0.0189775	0	0	.
1	1827480	1827482	0.0368882	0.0188346	0	0	.
1	1827484	1827486	0.0368485	0.0188946	0	0	.
1	1827490	1827492	0.037088	0.0188108	0	0	.
1	1827518	1827520	0.0370931	0.0188228	0	0	.
1	1827537	1827539	0.0369127	0.0187756	0	0	.
1	1827545	1827547	0.0367769	0.0187874	0	0	.
1	1827601	1827603	0.0367655	0.0187765	0	0	.
1	1827651	1827653	0.0367825	0.0187285	0	0	.
1	1827661	1827663	0.0366203	0.0188001	0	0	.
1	1827673	1827675	0.0363166	0.0193015	0	0	.
1	1827703	1827705	0.0364374	0.0193293	0	0	.
1	1827717	1827719	0.0365423	0.0192988	0	0	.
1	1827774	1827776	0.0364187	0.0192917	0	0	.
1	1827783	1827785	0.0362959	0.0193388	0	0	.
1	1827807	1827809	0.0362505	0.0193889	0	0	.
1	1827814	1827816	0.0362387	0.0194605	0	0	.
1	1827839	1827841	0.0362671	0.0193886	0	0	.
1	1827875	1827877	0.0360031	0.0192617	0	0	.
1	1848873	1848875	0.0359268	0.0193191	0	0	.
1	1848874	1848876	0.0354194	0.0193381	0	0	.
1	1849260	1849262	0.0353958	0.0193567	0	0	.
1	1895641	1895643	0.0354771	0.0194267	0	0	.
1	1895677	1895679	0.0354778	0.019468	0	0	.
1	1895697	1895699	0.0353767	0.0193789	0	0	.
1	1895745	1895747	0.035539	0.019347	0	0	.
1	1895749	1895751	0.035283	0.0194409	0	0	.
1	1895754	1895756	0.034938	0.0196014	0	0	.
1	1895773	1895775	0.0346504	0.0196243	0	0	.
1	1895826	1895828	0.0343906	0.0196474	0	0	.
1	1895883	1895885	0.0341301	0.0196705	0	0	.
1	1895967	1895969	0.0342579	0.0196528	0	0	.
1	1895974	1895976	0.0340853	0.0196795	0	0	.
1	1896004	1896006	0.0340892	0.0197616	0	0	.
1	1896010	1896012	0.0340156	0.0197299	0	0	.
1	1896011	1896013	0.0339966	0.0197338	0	0	.
1	1896065	1896067	0.033886	0.0197573	0	0	.
1	1896072	1896074	0.0339296	0.0198291	0	0	.
1	1896644	1896646	0.0341465	0.0198841	0	0	.
1	1897100	1897102	0.0342611	0.0198227	0	0	.
1	1897120	1897122	0.0340838	0.0206003	0	0	.
1	1900352	1900354	0.034126	0.0207289	0	0	.
1	1900422	1900424	0.0343115	0.0207962	0	0	.
1	1900436	1900438	0.0344658	0.0208662	0	0	.
1	1900444	1900446	0.0345101	0.0208971	0	0	.
1	1900447	1900449	0.0346672	0.0209861	0	0	.
1	1900460	1900462	0.0346641	0.0209134	0	0	.
1	1900582	1900584	0.0346175	0.0209945	0	0	.
1	1900688	1900690	0.0346655	0.0209281	0	0	.
1	1900747	1900749	0.0345574	0.0209251	0	0	.
1	1900862	1900864	0.0344822	0.0208699	0	0	.
1	1900969	1900971	0.0344256	0.0208802	0	0	.
1	1901538	1901540	0.0342498	0.0208439	0	0	.
1	1901560	1901562	0.0341928	0.0208619	0	0	.
1	1901629	1901631	0.0341832	0.0208959	0	0	.
1	1901654	1901656	0.0345623	0.0209836	0	0	.
1	1901736	1901738	0.034457	0.0209338	0	0	.
1	1901758	1901760	0.034383	0.0208772	0	0	.
1	1901760	1901762	0.0342352	0.0206628	0	0	.
1	1901786	1901788	0.0341983	0.0205702	0	0	.
1	1901794	1901796	0.0344524	0.0206449	0	0	.
1	1901918	1901920	0.0343721	0.0207302	0	0	.
1	1901922	1901924	0.0346131	0.0206491	0	0	.
1	1901956	1901958	0.0346736	0.0206697	0	0	.
1	1901988	1901990	0.0346736	0.0206154	0	0	.
1	1902022	1902024	0.0347504	0.0206613	0	0	.
1	1902043	1902045	0.0349635	0.0204766	0	0	.
1	1902044	1902046	0.0348487	0.0204214	0	0	.
1	1902048	1902050	0.034712	0.0205082	0	0	.
1	1903491	1903493	0.035079	0.0205417	0	0	.
1	1903567	1903569	0.0350374	0.0204791	0	0	.
1	1903609	1903611	0.0345259	0.0206136	0	0	.
1	1903647	1903649	0.0343853	0.0206359	0	0	.
1	1903652	1903654	0.0341312	0.0208611	0	0	.
1	1903685	1903687	0.033959	0.0208513	0	0	.
1	1903696	1903698	0.0338764	0.0207997	0	0	.
1	1903700	1903702	0.0339219	0.0208374	0	0	.
1	1903722	1903724	0.0338181	0.0208176	0	0	.
[truncated: 731,937+ more rows]

## Sheet: S9
Table S9. Citations of the sweep gene reported in table S7 and S8
Hill et al. 2021
HORVU.MOREX.r2.1HG0019750
HORVU.MOREX.r2.2HG0111530
HORVU.MOREX.r2.3HG0202320
HORVU.MOREX.r2.3HG0202950
HORVU.MOREX.r2.3HG0203250
HORVU.MOREX.r2.3HG0208840
HORVU.MOREX.r2.5HG0387770
HORVU.MOREX.r2.5HG0388440
HORVU.MOREX.r2.6HG0472600
HORVU.MOREX.r2.7HG0541840
HORVU.MOREX.r2.7HG0541900
HORVU.MOREX.r2.7HG0542540
HORVU.MOREX.r2.7HG0585040
HORVU.MOREX.r2.7HG0605330
Civáň et al. 2021
HORVU.MOREX.r2.2HG0088300
HORVU.MOREX.r2.1HG0062650
HORVU.MOREX.r2.2HG0152930
HORVU.MOREX.r2.5HG0413830
HORVU.MOREX.r2.3HG0194160
HORVU.MOREX.r2.4HG0280760
HORVU.MOREX.r2.7HG0596820
HORVU.MOREX.r2.3HG0251940
HORVU.MOREX.r2.5HG0424650
HORVU.MOREX.r2.7HG0542540
HORVU.MOREX.r2.3HG0195510
Pankin et al. 2018
HORVU.MOREX.r2.1HG0024570
HORVU.MOREX.r2.1HG0017470
HORVU.MOREX.r2.1HG0017810
HORVU.MOREX.r2.1HG0059780
HORVU.MOREX.r2.1HG0066860
HORVU.MOREX.r2.1HG0074340
HORVU.MOREX.r2.2HG0096390
HORVU.MOREX.r2.2HG0126990
HORVU.MOREX.r2.2HG0124890
HORVU.MOREX.r2.2HG0113960
HORVU.MOREX.r2.2HG0129220
HORVU.MOREX.r2.2HG0124800
HORVU.MOREX.r2.2HG0128840
HORVU.MOREX.r2.2HG0127090
HORVU.MOREX.r2.2HG0154870
HORVU.MOREX.r2.3HG0197140
HORVU.MOREX.r2.3HG0196470
HORVU.MOREX.r2.3HG0197270
HORVU.MOREX.r2.3HG0202320
HORVU.MOREX.r2.3HG0201650
HORVU.MOREX.r2.3HG0251330
HORVU.MOREX.r2.3HG0253310
HORVU.MOREX.r2.3HG0256190
HORVU.MOREX.r2.3HG0273210
HORVU.MOREX.r2.4HG0279830
HORVU.MOREX.r2.4HG0284290
HORVU.MOREX.r2.4HG0313920
HORVU.MOREX.r2.4HG0317910
HORVU.MOREX.r2.4HG0296270
HORVU.MOREX.r2.4HG0331180
HORVU.MOREX.r2.4HG0338560
HORVU.MOREX.r2.5HG0383650
HORVU.MOREX.r2.5HG0403970
HORVU.MOREX.r2.5HG0429550
HORVU.MOREX.r2.6HG0472760
HORVU.MOREX.r2.6HG0462880
HORVU.MOREX.r2.6HG0517410
HORVU.MOREX.r2.7HG0555590
HORVU.MOREX.r2.7HG0554020
HORVU.MOREX.r2.7HG0564200
HORVU.MOREX.r2.7HG0579160
HORVU.MOREX.r2.7HG0585040
HORVU.MOREX.r2.7HG0584980
HORVU.MOREX.r2.7HG0579870
HORVU.MOREX.r2.7HG0598130
HORVU.MOREX.r2.7HG0587410
HORVU.MOREX.r2.7HG0604280
HORVU.MOREX.r2.4HG0282910
HORVU.MOREX.r2.1HG0054840
HORVU.MOREX.r2.7HG0560860
HORVU.MOREX.r2.5HG0406730
HORVU.MOREX.r2.7HG0603550
HORVU.MOREX.r2.1HG0023130

## Sheet: S10
Table S10. Candidate genes at major QTLs for seminal roots
QTL	Gene id	Annotation
qARL_1H.1	HORVU.MOREX.r2.1HG0000880	Jasmonate-induced protein
	HORVU.MOREX.r2.1HG0000890	Jasmonate induced protein
	HORVU.MOREX.r2.1HG0000900	Pectin lyase-like superfamily protein
	HORVU.MOREX.r2.1HG0000910	Jasmonate induced protein
	HORVU.MOREX.r2.1HG0000930	Jasmonate-induced protein
qARL_3H.1	HORVU.MOREX.r2.3HG0187140	Short-chain dehydrogenase/reductase family protein
	HORVU.MOREX.r2.3HG0187150	Heat-shock protein
	HORVU.MOREX.r2.3HG0187160	Heat-shock protein
	HORVU.MOREX.r2.3HG0187180	membrane-associated kinase regulator
	HORVU.MOREX.r2.3HG0187230	Mediator of RNA polymerase II transcription subunit 22
qARL_5H.1	HORVU.MOREX.r2.5HG0439410	p450
	HORVU.MOREX.r2.5HG0439450	ATP-dependent RNA helicase
	HORVU.MOREX.r2.5HG0439460	Organic solute transporter-like
	HORVU.MOREX.r2.5HG0439470	Late embryogenesis abundant hydroxyproline-rich glycoprotein
	HORVU.MOREX.r2.5HG0439480	High affinity nitrate transporter
	HORVU.MOREX.r2.5HG0439490	SPX domain-containing family protein
	HORVU.MOREX.r2.5HG0439500	Methyltransferase family protein
	HORVU.MOREX.r2.5HG0439520	F-box family protein
qLRD_1H.2	HORVU.MOREX.r2.1HG0072320	Fasciclin-like arabinogalactan protein
	HORVU.MOREX.r2.1HG0072330	Glutaredoxin, putative
	HORVU.MOREX.r2.1HG0072340	ATP synthase subunit a
	HORVU.MOREX.r2.1HG0072350	1-deoxy-D-xylulose-5-phosphate synthase
	HORVU.MOREX.r2.1HG0072360	Protein-lysine methyltransferase METTL21D
	HORVU.MOREX.r2.1HG0072380	Glutaredoxin, putative
	HORVU.MOREX.r2.1HG0072390	Splicing factor U2af small subunit A
	HORVU.MOREX.r2.1HG0072410	Ubiquitin
	HORVU.MOREX.r2.1HG0072490	transmembrane protein, putative (DUF594)
	HORVU.MOREX.r2.1HG0072620	RING/U-box superfamily protein
	HORVU.MOREX.r2.1HG0072630	Ras-related protein, expressed
	HORVU.MOREX.r2.1HG0072650	F-box protein (DUF295)
	HORVU.MOREX.r2.1HG0072660	F-box protein (DUF295)
	HORVU.MOREX.r2.1HG0072690	F-box protein (DUF295)
	HORVU.MOREX.r2.1HG0072730	Ethylene-responsive transcription factor
	HORVU.MOREX.r2.1HG0072750	Leucine-rich repeat receptor-like protein kinase
	HORVU.MOREX.r2.1HG0072800	Cytochrome b561 domain-containing protein
	HORVU.MOREX.r2.1HG0072810	BTB/POZ domain containing protein
qLRD_2H.3	HORVU.MOREX.r2.2HG0150880	Pentatricopeptide repeat-containing protein
	HORVU.MOREX.r2.2HG0150890	Aquaporin
	HORVU.MOREX.r2.2HG0150900	Aquaporin
	HORVU.MOREX.r2.2HG0150920	RNA-binding protein
	HORVU.MOREX.r2.2HG0150930	AP2-like ethylene-responsive transcription factor SNZ
	HORVU.MOREX.r2.2HG0150940	IAA-amino acid hydrolase ILR1, putative
	HORVU.MOREX.r2.2HG0150950	IAA-amino acid hydrolase ILR1, putative
	HORVU.MOREX.r2.2HG0150960	Leguminosin group485 secreted peptide
	HORVU.MOREX.r2.2HG0150970	Gibberellin 2-beta-dioxygenase
	HORVU.MOREX.r2.2HG0150990	Oxygen-evolving enhancer protein 3-2, chloroplastic
	HORVU.MOREX.r2.2HG0151020	cotton fiber protein
	HORVU.MOREX.r2.2HG0151040	tRNA N6-adenosine threonylcarbamoyltransferase
	HORVU.MOREX.r2.2HG0151070	Regulator of nonsense transcripts 2
	HORVU.MOREX.r2.2HG0151080	Alpha/beta-Hydrolases superfamily protein
	HORVU.MOREX.r2.2HG0151140	Glycosyltransferase
qLRD_5H.1	HORVU.MOREX.r2.5HG0399800	Cytochrome P450 family protein, expressed
	HORVU.MOREX.r2.5HG0399830	WAT1-related protein
	HORVU.MOREX.r2.5HG0399840	WAT1-related protein
qLRL_5H.1	HORVU.MOREX.r2.5HG0402880	Acyl-[acyl-carrier-protein] desaturase
	HORVU.MOREX.r2.5HG0402900	Heat shock transcription factor
	HORVU.MOREX.r2.5HG0402970	Ethylene-responsive transcription factor
	HORVU.MOREX.r2.5HG0403040	Leucine-rich repeat receptor-like protein kinase family protein
	HORVU.MOREX.r2.5HG0403050	Protein FdhE homolog
	HORVU.MOREX.r2.5HG0403060	Protein disulfide-isomerase SCO2
	HORVU.MOREX.r2.5HG0403070	Calcium-binding protein
	HORVU.MOREX.r2.5HG0403080	Calmodulin
	HORVU.MOREX.r2.5HG0403090	Calcium-binding protein
	HORVU.MOREX.r2.5HG0403120	BEST plant protein match is: (TAIR:plant.1) protein, putative
qLRL_5H.2	HORVU.MOREX.r2.5HG0405490	DUF2431 domain protein
	HORVU.MOREX.r2.5HG0405500	Subtilisin-like protease
	HORVU.MOREX.r2.5HG0405550	Type 2 phosphatidylinositol 4,5-bisphosphate 4-phosphatase
	HORVU.MOREX.r2.5HG0405590	Pentatricopeptide repeat-containing protein
	HORVU.MOREX.r2.5HG0405610	Hexosyltransferase
	HORVU.MOREX.r2.5HG0405630	cDNA clone:002-134-A11, full insert sequence
	HORVU.MOREX.r2.5HG0405640	Nuclear factor Y subunit C
	HORVU.MOREX.r2.5HG0405670	Cationic amino acid transporter
	HORVU.MOREX.r2.5HG0405750	Protein LTV1
	HORVU.MOREX.r2.5HG0405770	Photosystem I reaction center subunit V
	HORVU.MOREX.r2.5HG0405780	WPP domain-interacting protein 1
	HORVU.MOREX.r2.5HG0405790	Glycosyltransferase
	HORVU.MOREX.r2.5HG0405850	Senescence/dehydration-associated-like protein
	HORVU.MOREX.r2.5HG0405860	SKP1-like protein 4
	HORVU.MOREX.r2.5HG0405880	Caffeoyl-CoA O-methyltransferase
qLRL_7H.4	HORVU.MOREX.r2.7HG0608880	Hexokinase-1
	HORVU.MOREX.r2.7HG0608910	Glutamate receptor
qRDW_1H.2	not detected
qRDW_2H.2	HORVU.MOREX.r2.2HG0143230	Serine protease
	HORVU.MOREX.r2.2HG0143250	Amino acid transporter, putative
	HORVU.MOREX.r2.2HG0143260	Pentatricopeptide repeat-containing protein, putative
	HORVU.MOREX.r2.2HG0143270	ATPase ASNA1
	HORVU.MOREX.r2.2HG0143280	Amino acid transporter, putative
	HORVU.MOREX.r2.2HG0143300	Amino acid transporter, putative
	HORVU.MOREX.r2.2HG0143310	Cyclic pyranopterin monophosphate synthase
	HORVU.MOREX.r2.2HG0143320	NAC domain protein
qRDW_3H.1	not detected
qRDW_4H.2	HORVU.MOREX.r2.4HG0339040	Flowering-promoting factor 1-like protein 1
	HORVU.MOREX.r2.4HG0339070	Xyloglucan galactosyltransferase KATAMARI1-like protein
	HORVU.MOREX.r2.4HG0339080	Xyloglucan galactosyltransferase KATAMARI1
	HORVU.MOREX.r2.4HG0339090	Xyloglucan galactosyltransferase KATAMARI1-like protein
	HORVU.MOREX.r2.4HG0339100	Xyloglucan galactosyltransferase KATAMARI1-like protein
	HORVU.MOREX.r2.4HG0339130	Receptor-like protein kinase
	HORVU.MOREX.r2.4HG0339140	Basic helix-loop-helix transcription factor
	HORVU.MOREX.r2.4HG0339150	Core-2/I-branching beta-1,6-N-acetylglucosaminyltransferase family protein, putative
	HORVU.MOREX.r2.4HG0339160	Glycosyltransferase
	HORVU.MOREX.r2.4HG0339200	DENN domain containing protein, expressed
	HORVU.MOREX.r2.4HG0339210	Serpin
	HORVU.MOREX.r2.4HG0339220	Potassium transporter
	HORVU.MOREX.r2.4HG0339240	WD40 repeat-like protein
	HORVU.MOREX.r2.4HG0339250	Ankyrin repeat domain protein, putative
	HORVU.MOREX.r2.4HG0339270	Ras family protein
	HORVU.MOREX.r2.4HG0339290	Aquaporin
	HORVU.MOREX.r2.4HG0339310	Protein kinase, putative
	HORVU.MOREX.r2.4HG0339320	Pheophorbide a oxygenase, chloroplastic
	HORVU.MOREX.r2.4HG0339370	Pentatricopeptide repeat-containing protein
	HORVU.MOREX.r2.4HG0339400	(RAP Annotation release2) Galactose-binding like domain containing protein
	HORVU.MOREX.r2.4HG0339420	HEAT repeat family protein, expressed
	HORVU.MOREX.r2.4HG0339540	Cytochrome P450, putative
	HORVU.MOREX.r2.4HG0339550	Cytochrome P450, putative
	HORVU.MOREX.r2.4HG0339580	Na(+)/H(+) antiporter NhaB
	HORVU.MOREX.r2.4HG0339650	RNA-binding protein
	HORVU.MOREX.r2.4HG0339660	Myc-type, basic helix-loop-helix (BHLH) domain-containing protein
	HORVU.MOREX.r2.4HG0339670	C2 calcium/lipid-binding and GRAM domain protein
	HORVU.MOREX.r2.4HG0339700	Methyltransferase-like protein 1
	HORVU.MOREX.r2.4HG0339710	Mitochondrial inner membrane protease subunit 1
	HORVU.MOREX.r2.4HG0339720	Tubulin-folding cofactor C
	HORVU.MOREX.r2.4HG0339730	Glycosyltransferase
	HORVU.MOREX.r2.4HG0339740	Phosphoribosylamine--glycine ligase
	HORVU.MOREX.r2.4HG0339750	Upf0496 protein
	HORVU.MOREX.r2.4HG0339760	LDLR chaperone MESD
	HORVU.MOREX.r2.4HG0339770	Ubiquitin-conjugating enzyme E2
	HORVU.MOREX.r2.4HG0339800	Phosphate import ATP-binding protein PstB
	HORVU.MOREX.r2.4HG0339820	UPF0503 protein, chloroplastic
	HORVU.MOREX.r2.4HG0339830	Protein kinase
	HORVU.MOREX.r2.4HG0339840	Receptor-like kinase
	HORVU.MOREX.r2.4HG0339870	Zinc finger protein
	HORVU.MOREX.r2.4HG0339890	Benzyl alcohol O-benzoyltransferase
	HORVU.MOREX.r2.4HG0339900	Sulfotransferase
	HORVU.MOREX.r2.4HG0339910	LOB domain-containing protein, putative
	HORVU.MOREX.r2.4HG0339920	LOB domain-containing protein, putative
	HORVU.MOREX.r2.4HG0339940	HR-like lesion-inducing protein-related protein
	HORVU.MOREX.r2.4HG0339950	WAT1-related protein
	HORVU.MOREX.r2.4HG0339960	Protein KINESIN LIGHT CHAIN-RELATED 3
qRDW_5H.1	not detected
qRDW_5H.3	not detected
qRDW_6H.1	no genes in the LD interval
qRDW_6H.2	HORVU.MOREX.r2.6HG0519190	Serine-rich protein-related
	HORVU.MOREX.r2.6HG0519200	ATP-dependent kinase YFH7
	HORVU.MOREX.r2.6HG0519230	Serine-rich protein
	HORVU.MOREX.r2.6HG0519270	Serine-rich protein
	HORVU.MOREX.r2.6HG0519290	Bifunctional nuclease
	HORVU.MOREX.r2.6HG0519310	CobW-domain-containing protein
	HORVU.MOREX.r2.6HG0519320	Proteasome maturation factor UMP1 family protein
qRGA_2H.2	HORVU.MOREX.r2.2HG0100520	ATP-dependent RNA helicase DeaD
	HORVU.MOREX.r2.2HG0100560	Calmodulin-binding family protein, putative, expressed
	HORVU.MOREX.r2.2HG0100570	RNA binding protein
	HORVU.MOREX.r2.2HG0100580	Glucan endo-1,3-beta-glucosidase 3
	HORVU.MOREX.r2.2HG0100600	DUF1997 family protein
	HORVU.MOREX.r2.2HG0100610	Protein kinase, putative
	HORVU.MOREX.r2.2HG0100640	Transmembrane emp24 domain-containing protein
	HORVU.MOREX.r2.2HG0100660	Chaperone protein DnaJ
	HORVU.MOREX.r2.2HG0100670	DUF630 family protein, putative (DUF630 and DUF632)
	HORVU.MOREX.r2.2HG0100690	RNA binding protein
	HORVU.MOREX.r2.2HG0100700	Exosome complex component
	HORVU.MOREX.r2.2HG0100730	Calcium-binding family protein
	HORVU.MOREX.r2.2HG0100750	RING/U-box superfamily protein
	HORVU.MOREX.r2.2HG0100760	Transmembrane protein, putative
	HORVU.MOREX.r2.2HG0100780	RING/U-box superfamily protein
	HORVU.MOREX.r2.2HG0100790	Defective in cullin neddylation protein
	HORVU.MOREX.r2.2HG0100800	Cellulose synthase-like protein
	HORVU.MOREX.r2.2HG0100840	Ribonuclease
	HORVU.MOREX.r2.2HG0100880	Myb factor
	HORVU.MOREX.r2.2HG0100890	Origin recognition complex subunit 6
	HORVU.MOREX.r2.2HG0100900	Transcription factor
	HORVU.MOREX.r2.2HG0100910	Pentatricopeptide repeat-containing protein
	HORVU.MOREX.r2.2HG0100920	30S ribosomal protein S4
	HORVU.MOREX.r2.2HG0100930	UDP-glycosyltransferase
	HORVU.MOREX.r2.2HG0100940	Lipase/lipooxygenase, PLAT/LH2
	HORVU.MOREX.r2.2HG0100950	Glycosyltransferase
	HORVU.MOREX.r2.2HG0100960	GTPase obg
	HORVU.MOREX.r2.2HG0100970	Sphingoid base hydroxylase 2
	HORVU.MOREX.r2.2HG0101000	Chymotrypsin inhibitor
	HORVU.MOREX.r2.2HG0101040	Chymotrypsin inhibitor
	HORVU.MOREX.r2.2HG0101050	Chymotrypsin inhibitor
	HORVU.MOREX.r2.2HG0101090	Myb-related protein-like
	HORVU.MOREX.r2.2HG0101130	Serine hydroxymethyltransferase
	HORVU.MOREX.r2.2HG0101160	Regulator of chromosome condensation (RCC1) family protein
	HORVU.MOREX.r2.2HG0101220	4-alpha-glucanotransferase
	HORVU.MOREX.r2.2HG0101390	Purple acid phosphatase
	HORVU.MOREX.r2.2HG0101400	B3 domain-containing protein
	HORVU.MOREX.r2.2HG0101410	Histone acetyltransferase
	HORVU.MOREX.r2.2HG0101420	Receptor protein kinase, putative
	HORVU.MOREX.r2.2HG0101430	Pentatricopeptide repeat-containing protein
	HORVU.MOREX.r2.2HG0101480	Chaperone protein dnaJ
	HORVU.MOREX.r2.2HG0101490	DNA-directed RNA polymerase II, putative
	HORVU.MOREX.r2.2HG0101530	Apoptotic chromatin condensation inducer in the nucleus
	HORVU.MOREX.r2.2HG0101540	50S ribosomal protein L7/L12
	HORVU.MOREX.r2.2HG0101560	Mitochondrial import inner membrane translocase subunit TIM44
	HORVU.MOREX.r2.2HG0101570	Heavy-metal-associated domain-containing protein, putative, expressed
	HORVU.MOREX.r2.2HG0101600	Trehalose 6-phosphate phosphatase
	HORVU.MOREX.r2.2HG0101680	Origin recognition complex subunit 3
	HORVU.MOREX.r2.2HG0101710	Adenylate kinase
	HORVU.MOREX.r2.2HG0101730	Transducin/WD40 repeat protein
	HORVU.MOREX.r2.2HG0101740	Transcription factor WRKY
	HORVU.MOREX.r2.2HG0101780	Tuftelin interacting protein 11 domain containing protein
	HORVU.MOREX.r2.2HG0101800	Glycosyltransferase
	HORVU.MOREX.r2.2HG0101810	mitogen-activated protein kinase kinase kinase 3
	HORVU.MOREX.r2.2HG0101820	Alpha-ketoglutarate-dependent dioxygenase alkB-like protein 2
	HORVU.MOREX.r2.2HG0101880	Transcription elongation factor SPT4 homolog
	HORVU.MOREX.r2.2HG0101900	Serine/arginine rich splicing factor, putative
	HORVU.MOREX.r2.2HG0102000	Copper-translocating P-type ATPase family protein, expressed
	HORVU.MOREX.r2.2HG0102010	Calmodulin-binding transcription activator
	HORVU.MOREX.r2.2HG0102020	Multifunctional methyltransferase subunit TRM112-like protein
	HORVU.MOREX.r2.2HG0102030	Signal peptidase subunit-12
	HORVU.MOREX.r2.2HG0102050	Alpha/beta-hydrolase superfamily protein
	HORVU.MOREX.r2.2HG0102060	Calcium-binding endonuclease/exonuclease/phosphatase family
	HORVU.MOREX.r2.2HG0102070	Pentatricopeptide repeat-containing protein, putative
	HORVU.MOREX.r2.2HG0102100	Phospho-2-dehydro-3-deoxyheptonate aldolase
	HORVU.MOREX.r2.2HG0102110	40S ribosomal protein S6
	HORVU.MOREX.r2.2HG0102120	Kinase family protein
	HORVU.MOREX.r2.2HG0102160	Alcohol dehydrogenase, putative
	HORVU.MOREX.r2.2HG0102180	Cytochrome c oxidase subunit 6B
	HORVU.MOREX.r2.2HG0102250	Late embryogenesis abundant (LEA) hydroxyproline-rich glycoprotein family
	HORVU.MOREX.r2.2HG0102260	ATP-dependent RNA helicase, putative
	HORVU.MOREX.r2.2HG0102270	TNF receptor-associated factor family protein
	HORVU.MOREX.r2.2HG0102300	GRAM domain protein/ABA-responsive-like protein
	HORVU.MOREX.r2.2HG0102310	Pentatricopeptide repeat-containing protein
	HORVU.MOREX.r2.2HG0102320	Cyclin family protein
	HORVU.MOREX.r2.2HG0102340	AP-4 complex subunit mu
	HORVU.MOREX.r2.2HG0102350	Chaperone protein DnaJ
	HORVU.MOREX.r2.2HG0102510	protein kinase family protein
	HORVU.MOREX.r2.2HG0102520	Zinc finger CCCH domain-containing protein 62
	HORVU.MOREX.r2.2HG0102570	calmodulin-binding protein (DUF1645)
	HORVU.MOREX.r2.2HG0102660	Calcium binding family protein
	HORVU.MOREX.r2.2HG0102670	Protein WEAK CHLOROPLAST MOVEMENT UNDER BLUE LIGHT 1
	HORVU.MOREX.r2.2HG0102680	Calmodulin-related protein
	HORVU.MOREX.r2.2HG0102730	Cold regulated protein 27
	HORVU.MOREX.r2.2HG0102740	Ankyrin repeat domain-containing protein
	HORVU.MOREX.r2.2HG0102760	Dihydropteroate synthase, putative
	HORVU.MOREX.r2.2HG0102770	Receptor-like protein kinase
	HORVU.MOREX.r2.2HG0102780	ankyrin repeat protein
	HORVU.MOREX.r2.2HG0102830	RING/U-box superfamily protein
	HORVU.MOREX.r2.2HG0102840	Calcium-dependent lipid-binding (CaLB domain) plant phosphoribosyltransferase family protein
	HORVU.MOREX.r2.2HG0102880	Aminotransferase
	HORVU.MOREX.r2.2HG0102890	F-box only protein 13
	HORVU.MOREX.r2.2HG0102900	F-box protein
	HORVU.MOREX.r2.2HG0102930	Dirigent protein
	HORVU.MOREX.r2.2HG0102940	SH3 domain-containing protein
	HORVU.MOREX.r2.2HG0102950	Sucrose synthase
	HORVU.MOREX.r2.2HG0102980	DNA-directed RNA polymerase II family protein
	HORVU.MOREX.r2.2HG0102990	Peroxisomal (S)-2-hydroxy-acid oxidase
qRGA_6H.2	HORVU.MOREX.r2.6HG0503350	Syntaxin family protein
	HORVU.MOREX.r2.6HG0503360	chitin synthase, putative (DUF1218)
	HORVU.MOREX.r2.6HG0503470	Cytochrome P450 family ABA 8'-hydroxylase
	HORVU.MOREX.r2.6HG0503490	WAT1-related protein
	HORVU.MOREX.r2.6HG0503540	Phosphatidic acid phosphatase-like
	HORVU.MOREX.r2.6HG0503580	Ornithine carbamoyltransferase
	HORVU.MOREX.r2.6HG0503590	Inorganic pyrophosphatase, putative
	HORVU.MOREX.r2.6HG0503630	Isoflavone reductase
	HORVU.MOREX.r2.6HG0503680	Tubby-like F-box protein
	HORVU.MOREX.r2.6HG0503700	Basic helix-loop-helix transcription factor
	HORVU.MOREX.r2.6HG0503730	U-box domain-containing family protein
	HORVU.MOREX.r2.6HG0503740	nodulin MtN21 /EamA-like transporter family protein
	HORVU.MOREX.r2.6HG0503750	receptor like protein 39
	HORVU.MOREX.r2.6HG0503840	ATPase family AAA domain-containing protein 3
qRTL_2H.1	not detected
qRTL_2H.2	HORVU.MOREX.r2.2HG0173580	Collagen alpha-1(XXVII) chain A
	HORVU.MOREX.r2.2HG0173590	Polycystic kidney disease protein 1-like 3
	HORVU.MOREX.r2.2HG0173600	F-box family protein
	HORVU.MOREX.r2.2HG0173610	Glycosyltransferase
	HORVU.MOREX.r2.2HG0173620	Actin-related family protein
	HORVU.MOREX.r2.2HG0173630	Ubiquitin-conjugating enzyme E2
	HORVU.MOREX.r2.2HG0173640	Regulatory protein recX
	HORVU.MOREX.r2.2HG0173650	2-aminoethanethiol dioxygenase
	HORVU.MOREX.r2.2HG0173660	receptor kinase 1
	HORVU.MOREX.r2.2HG0173690	F-box family protein
	HORVU.MOREX.r2.2HG0173700	Phosphatidylinositol 4-kinase
	HORVU.MOREX.r2.2HG0173710	Thiol-disulfide oxidoreductase DCC
	HORVU.MOREX.r2.2HG0173720	Gibberellin 3-beta-hydroxylase 2
	HORVU.MOREX.r2.2HG0173730	Exocyst complex component, putative
	HORVU.MOREX.r2.2HG0173740	Exocyst complex component, putative
	HORVU.MOREX.r2.2HG0173750	Exocyst complex component, putative
	HORVU.MOREX.r2.2HG0173760	Exocyst complex component, putative
	HORVU.MOREX.r2.2HG0173770	Exocyst complex component, putative
	HORVU.MOREX.r2.2HG0173800	E3 ubiquitin-protein ligase
	HORVU.MOREX.r2.2HG0173820	Stem-specific protein TSJT1
	HORVU.MOREX.r2.2HG0173830	RING finger protein
	HORVU.MOREX.r2.2HG0173840	Callose synthase-like protein
	HORVU.MOREX.r2.2HG0173850	CBS domain-containing protein CBSX5
	HORVU.MOREX.r2.2HG0173860	RING finger protein
	HORVU.MOREX.r2.2HG0173880	Mevalonate kinase
	HORVU.MOREX.r2.2HG0173900	Transcription factor-related family protein
	HORVU.MOREX.r2.2HG0173910	Flavin-containing monooxygenase
	HORVU.MOREX.r2.2HG0173940	Flavin-containing monooxygenase
	HORVU.MOREX.r2.2HG0173950	Bystin
	HORVU.MOREX.r2.2HG0173960	defensin-like protein
	HORVU.MOREX.r2.2HG0173970	Allantoinase
	HORVU.MOREX.r2.2HG0173980	DNA mismatch repair protein MutS2
	HORVU.MOREX.r2.2HG0174010	MLO-like protein
	HORVU.MOREX.r2.2HG0174020	Beta-fructofuranosidase, insoluble protein
	HORVU.MOREX.r2.2HG0174050	Beta-fructofuranosidase, insoluble protein
	HORVU.MOREX.r2.2HG0174060	E3 ubiquitin-protein ligase
	HORVU.MOREX.r2.2HG0174070	Ralf-like protein
	HORVU.MOREX.r2.2HG0174080	Sugar transporter, putative
	HORVU.MOREX.r2.2HG0174090	Bifunctional heparan sulfate N-deacetylase/N-sulfotransferase 2
	HORVU.MOREX.r2.2HG0174110	Receptor-like kinase
	HORVU.MOREX.r2.2HG0174120	Clathrin light chain
	HORVU.MOREX.r2.2HG0174140	Tesmin/TSO1-like CXC domain containing protein
	HORVU.MOREX.r2.2HG0174150	Myb/SANT-like DNA-binding domain protein
	HORVU.MOREX.r2.2HG0174160	L10-interacting MYB domain-containing protein
	HORVU.MOREX.r2.2HG0174170	Zinc finger (C3HC4-type RING finger) family protein
	HORVU.MOREX.r2.2HG0174200	Sugar transporter, putative
	HORVU.MOREX.r2.2HG0174210	1D-myo-inositol 2-acetamido-2-deoxy-alpha-D-glucopyranoside deacetylase
	HORVU.MOREX.r2.2HG0174220	Cytochrome P450 family protein, expressed
	HORVU.MOREX.r2.2HG0174230	Protochlorophyllide reductase
	HORVU.MOREX.r2.2HG0174250	Dof-like zinc finger protein
	HORVU.MOREX.r2.2HG0174270	Dof zinc finger protein
	HORVU.MOREX.r2.2HG0174300	Dof zinc finger protein
	HORVU.MOREX.r2.2HG0174320	Ethylene-overproduction protein 1
	HORVU.MOREX.r2.2HG0174370	Cytochrome P450
	HORVU.MOREX.r2.2HG0174380	WD-repeat protein, putative
	HORVU.MOREX.r2.2HG0174410	Isopropylmalate dehydrogenase
	HORVU.MOREX.r2.2HG0174420	Fiber protein Fb34
qRTL_3H.3	not detected
qRTL_4H.1	HORVU.MOREX.r2.4HG0338730	rRNA-processing EBP2-like protein
	HORVU.MOREX.r2.4HG0338750	Ubiquitin carboxyl-terminal hydrolase, putative
	HORVU.MOREX.r2.4HG0338770	transmembrane protein
	HORVU.MOREX.r2.4HG0338780	Calmodulin-binding transcription activator
	HORVU.MOREX.r2.4HG0338800	Mitochondrial carrier protein, expressed
	HORVU.MOREX.r2.4HG0338820	Ras-related protein
	HORVU.MOREX.r2.4HG0338830	Mitochondrial carrier protein, expressed
	HORVU.MOREX.r2.4HG0338880	Cysteine--tRNA ligase
	HORVU.MOREX.r2.4HG0338920	60 kDa chaperonin
	HORVU.MOREX.r2.4HG0338930	PHD finger protein ING
	HORVU.MOREX.r2.4HG0338940	methyl-coenzyme M reductase II subunit gamma, putative (DUF3741)
	HORVU.MOREX.r2.4HG0338950	Cytoplasmic FMR1-interacting
	HORVU.MOREX.r2.4HG0338980	basic helix-loop-helix (bHLH) DNA-binding superfamily protein
	HORVU.MOREX.r2.4HG0339000	basic helix-loop-helix (bHLH) DNA-binding superfamily protein
	HORVU.MOREX.r2.4HG0339040	Flowering-promoting factor 1-like protein 1
	HORVU.MOREX.r2.4HG0339060	Flowering-promoting factor 1-like protein 1
	HORVU.MOREX.r2.4HG0339070	Xyloglucan galactosyltransferase KATAMARI1-like protein
	HORVU.MOREX.r2.4HG0339080	Xyloglucan galactosyltransferase KATAMARI1
	HORVU.MOREX.r2.4HG0339090	Xyloglucan galactosyltransferase KATAMARI1-like protein
	HORVU.MOREX.r2.4HG0339100	Xyloglucan galactosyltransferase KATAMARI1-like protein
	HORVU.MOREX.r2.4HG0339130	Receptor-like protein kinase
qRTL_5H.1	HORVU.MOREX.r2.5HG0419000	Actin-related family protein
	HORVU.MOREX.r2.5HG0419010	Receptor kinase-like protein
	HORVU.MOREX.r2.5HG0419030	Zinc finger protein, putative
	HORVU.MOREX.r2.5HG0419040	Phosphatidylinositol-4-phosphate 5-kinase family protein
	HORVU.MOREX.r2.5HG0419050	Phytoene synthase
	HORVU.MOREX.r2.5HG0419070	Protein ELC
	HORVU.MOREX.r2.5HG0419110	Exosome complex component CSL4
	HORVU.MOREX.r2.5HG0419130	Carboxyl-terminal-processing protease
	HORVU.MOREX.r2.5HG0419150	Acetyl-coenzyme A synthetase
	HORVU.MOREX.r2.5HG0419180	Acetyl-coenzyme A synthetase
	HORVU.MOREX.r2.5HG0419190	Signal peptidase subunit
	HORVU.MOREX.r2.5HG0419200	Octicosapeptide/Phox/Bem1p domain-containing protein / tetratricopeptide repeat-containing protein
	HORVU.MOREX.r2.5HG0419230	Ubiquitin-conjugating enzyme E2
	HORVU.MOREX.r2.5HG0419240	Cysteine--tRNA ligase
	HORVU.MOREX.r2.5HG0419250	Phosphate transporter
	HORVU.MOREX.r2.5HG0419260	Zinc finger protein hangover
	HORVU.MOREX.r2.5HG0419270	Histone-lysine N-methyltransferase
	HORVU.MOREX.r2.5HG0419280	Histone-lysine N-methyltransferase ATX2
	HORVU.MOREX.r2.5HG0419290	Uveal autoantigen with coiled-coil domains and ankyrin repeats isoform 1
	HORVU.MOREX.r2.5HG0419300	Tetratricopeptide repeat (TPR)-like superfamily protein
	HORVU.MOREX.r2.5HG0419310	transmembrane protein, putative (DUF594)
	HORVU.MOREX.r2.5HG0419350	Mitochondrial glycoprotein
qRTL_5H.2	HORVU.MOREX.r2.5HG0439460	Organic solute transporter-like
	HORVU.MOREX.r2.5HG0439470	Late embryogenesis abundant hydroxyproline-rich glycoprotein
	HORVU.MOREX.r2.5HG0439480	High affinity nitrate transporter
	HORVU.MOREX.r2.5HG0439490	SPX domain-containing family protein
	HORVU.MOREX.r2.5HG0439500	Methyltransferase family protein
	HORVU.MOREX.r2.5HG0439520	F-box family protein
	HORVU.MOREX.r2.5HG0439580	F-box family protein
	HORVU.MOREX.r2.5HG0439600	Fumarylacetoacetate hydrolase, putative
	HORVU.MOREX.r2.5HG0439610	Epoxide hydrolase 2
	HORVU.MOREX.r2.5HG0439630	Epoxide hydrolase 2
	HORVU.MOREX.r2.5HG0439660	Protein PLANT CADMIUM RESISTANCE 2
	HORVU.MOREX.r2.5HG0439680	Protein PLANT CADMIUM RESISTANCE 2
	HORVU.MOREX.r2.5HG0439690	Protein PLANT CADMIUM RESISTANCE 2
	HORVU.MOREX.r2.5HG0439700	Protein PLANT CADMIUM RESISTANCE 2
	HORVU.MOREX.r2.5HG0439740	Sn1-specific diacylglycerol lipase alpha
	HORVU.MOREX.r2.5HG0439890	Pumilio
	HORVU.MOREX.r2.5HG0439900	GATA transcription factor, putative
	HORVU.MOREX.r2.5HG0439910	DUF789 family protein
	HORVU.MOREX.r2.5HG0439920	DUF3511 domain protein
	HORVU.MOREX.r2.5HG0439930	Phosphoribosylformylglycinamidine cyclo-ligase
	HORVU.MOREX.r2.5HG0439940	GPI-anchored adhesin-like protein
	HORVU.MOREX.r2.5HG0439950	GPI-anchored adhesin-like protein
	HORVU.MOREX.r2.5HG0440050	F-box family protein
	HORVU.MOREX.r2.5HG0440080	Elongation factor
	HORVU.MOREX.r2.5HG0440090	Elongation factor
	HORVU.MOREX.r2.5HG0440100	Elongation factor
	HORVU.MOREX.r2.5HG0440170	Huntingtin interacting protein K
	HORVU.MOREX.r2.5HG0440200	Protein phosphatase 2c, putative
	HORVU.MOREX.r2.5HG0440210	Nucleic acid-binding proteins superfamily
qRTL_6H.1	HORVU.MOREX.r2.6HG0522620	Myosin
	HORVU.MOREX.r2.6HG0522630	DNA-directed RNA polymerase subunit
	HORVU.MOREX.r2.6HG0522560	Ethylene-responsive transcription factor
qRTL_7H.1	HORVU.MOREX.r2.7HG0544780	CDK-activating kinase assembly factor
	HORVU.MOREX.r2.7HG0544800	Transducin/WD40 repeat protein
	HORVU.MOREX.r2.7HG0544830	Pentatricopeptide repeat-containing protein
	HORVU.MOREX.r2.7HG0544730	CONSTANS-like protein
	HORVU.MOREX.r2.7HG0544770	Inner membrane ALBINO3-like protein
	HORVU.MOREX.r2.7HG0544790	Fanconi-associated nuclease 1-like protein
	HORVU.MOREX.r2.7HG0544810	cotton fiber-like protein (DUF761)
	HORVU.MOREX.r2.7HG0544820	Protein SGT1
qSRN_2H.1	HORVU.MOREX.r2.2HG0091540	Apyrase-like protein
	HORVU.MOREX.r2.2HG0091710	Pentatricopeptide repeat-containing protein
	HORVU.MOREX.r2.2HG0091740	Receptor-like kinase
	HORVU.MOREX.r2.2HG0091770	extra-large G-like protein, putative (DUF3133)
	HORVU.MOREX.r2.2HG0091840	WRKY transcription factor
	HORVU.MOREX.r2.2HG0091890	WRKY transcription factor
	HORVU.MOREX.r2.2HG0091910	tRNA (Guanine(26)-N(2))-dimethyltransferase
	HORVU.MOREX.r2.2HG0091930	Vacuolar sorting receptor family protein
	HORVU.MOREX.r2.2HG0091530	Polynucleotidyl transferase, ribonuclease H-like superfamily protein
	HORVU.MOREX.r2.2HG0091560	NADH-cytochrome b5 reductase
	HORVU.MOREX.r2.2HG0091570	Cellulose synthase
	HORVU.MOREX.r2.2HG0091580	Heavy metal transport/detoxification superfamily protein
	HORVU.MOREX.r2.2HG0091610	Hexosyltransferase
	HORVU.MOREX.r2.2HG0091620	ATP-dependent RNA helicase DeaD
	HORVU.MOREX.r2.2HG0091680	Polyadenylate-binding protein 1-B-binding protein
	HORVU.MOREX.r2.2HG0091690	Mediator of RNA polymerase II transcription subunit 33A
	HORVU.MOREX.r2.2HG0091720	Cytochrome P450 family protein, expressed
	HORVU.MOREX.r2.2HG0091730	Acid phosphatase 1
	HORVU.MOREX.r2.2HG0091760	Protein kinase
	HORVU.MOREX.r2.2HG0091780	RNA-directed RNA polymerase L
	HORVU.MOREX.r2.2HG0091860	WRKY transcription factor
qSRN_2H.3	HORVU.MOREX.r2.2HG0164770	Serine hydroxymethyltransferase
	HORVU.MOREX.r2.2HG0164900	U-box domain-containing protein
	HORVU.MOREX.r2.2HG0164940	26S protease regulatory subunit
	HORVU.MOREX.r2.2HG0164950	Pentatricopeptide repeat-containing protein
	HORVU.MOREX.r2.2HG0164960	Peroxidase
	HORVU.MOREX.r2.2HG0164970	Late embryogenesis abundant (LEA) hydroxyproline-rich glycoprotein family
	HORVU.MOREX.r2.2HG0165050	Pentatricopeptide repeat-containing protein
	HORVU.MOREX.r2.2HG0164780	APO protein
	HORVU.MOREX.r2.2HG0164920	RING/U-box superfamily protein
	HORVU.MOREX.r2.2HG0165020	BED zinc finger,hAT family dimerization domain
	HORVU.MOREX.r2.2HG0165030	GDSL esterase/lipase
	HORVU.MOREX.r2.2HG0165060	Non-specific lipid-transfer protein
	HORVU.MOREX.r2.2HG0165080	Aldehyde dehydrogenase
	HORVU.MOREX.r2.2HG0165090	Histone-lysine N-methyltransferase
	HORVU.MOREX.r2.2HG0165100	UHRF1-binding protein 1
qSRN_3H.1	HORVU.MOREX.r2.3HG0249890	Transcription factor
	HORVU.MOREX.r2.3HG0249900	Wd repeat-containing protein
	HORVU.MOREX.r2.3HG0249910	Late embryogenesis abundant (LEA) hydroxyproline-rich glycoprotein family
[truncated: 99 more rows]

[truncated: 2 more sheets: S11, S12]
