# Supplementary material for: Genetic dissection of root traits in barley identifies major QTLs and domestication signature
Source: Plant Cell Rep. 2026 May 23;45(6):174. doi: 10.1007/s00299-026-03852-3 (PMC13198497; doi:10.1007/s00299-026-03852-3)
Supplement: Supplementary file 6 — Supplementary file5 (GZ 42512 KB) [file 299_2026_3852_MOESM6_ESM.gz]

Archive with 1 entries (1 files):
- PASS_step2_DP10perc50_noINDELS_biallelicOnly_400geno_3rdQ+MAC_INPUTED_noH_noUNK.vcf
